# Supplementary material for: Stx2 Induces Differential Gene Expression and Disturbs Circadian Rhythm Genes in the Proximal Tubule
Source: Toxins (Basel). 2022 Jan 19;14(2):69. doi: 10.3390/toxins14020069 (PMC8874938; doi:10.3390/toxins14020069)
Supplement: Supplementary file 1 [file toxins-14-00069-s001.zip]

Archive with 5 entries (5 files):
- Supplemental Table legends.pdf
- Table S1 gene annotation and GO_metascape_result.xlsx
- Table S2 Metascape enrichment.xlsx
- Table S3 PBS72 normalized log2.xlsx
- toxins-1526813 Supplementary Figures.pdf
