# Supplementary material for: Stx2 Induces Differential Gene Expression and Disturbs Circadian Rhythm Genes in the Proximal Tubule
Source: Toxins (Basel). 2022 Jan 19;14(2):69. doi: 10.3390/toxins14020069 (PMC8874938; doi:10.3390/toxins14020069)
Supplement: Supplementary file 1 [file toxins-14-00069-s001.zip › Table S2 Metascape enrichment.xlsx]

## Sheet: Sheet1
GroupID	Category	Term	Description	LogP	Log(q-value)	InTerm_InList	Genes	Symbols
1_Summary	GO Biological Processes	GO:0010942	positive regulation of cell death	-13.1918	-9.02321	18/739	467,1026,1490,1649,1843,1958,2353,3162,3491,3725,4616,8878,9262,10628,10912,27063,51330,54541	ATF3,CDKN1A,CCN2,DDIT3,DUSP1,EGR1,FOS,HMOX1,CCN1,JUN,GADD45B,SQSTM1,STK17B,TXNIP,GADD45G,ANKRD1,TNFRSF12A,DDIT4
1_Member	GO Biological Processes	GO:0010942	positive regulation of cell death	-13.1918	-9.02321	18/739	467,1026,1490,1649,1843,1958,2353,3162,3491,3725,4616,8878,9262,10628,10912,27063,51330,54541	ATF3,CDKN1A,CCN2,DDIT3,DUSP1,EGR1,FOS,HMOX1,CCN1,JUN,GADD45B,SQSTM1,STK17B,TXNIP,GADD45G,ANKRD1,TNFRSF12A,DDIT4
1_Member	GO Biological Processes	GO:0043068	positive regulation of programmed cell death	-10.2667	-6.7927	15/688	467,1026,1490,1649,1843,3162,3491,3725,4616,8878,9262,10628,10912,27063,51330	ATF3,CDKN1A,CCN2,DDIT3,DUSP1,HMOX1,CCN1,JUN,GADD45B,SQSTM1,STK17B,TXNIP,GADD45G,ANKRD1,TNFRSF12A
1_Member	GO Biological Processes	GO:0043065	positive regulation of apoptotic process	-9.26375	-6.04699	14/679	467,1490,1649,1843,3162,3491,3725,4616,8878,9262,10628,10912,27063,51330	ATF3,CCN2,DDIT3,DUSP1,HMOX1,CCN1,JUN,GADD45B,SQSTM1,STK17B,TXNIP,GADD45G,ANKRD1,TNFRSF12A
2_Summary	KEGG Pathway	hsa04668	TNF signaling pathway	-13.0413	-9.02321	10/108	1051,1906,2353,2919,3383,3627,3725,3726,4792,6364,467,1843,1958,3491,27063,1649,10628,1026,1263,5187,1052,5971,8878,7538,7071,3162,1316,9518,23645,9572,10769,1119,5166	CEBPB,EDN1,FOS,CXCL1,ICAM1,CXCL10,JUN,JUNB,NFKBIA,CCL20,ATF3,DUSP1,EGR1,CCN1,ANKRD1,DDIT3,TXNIP,CDKN1A,PLK3,PER1,CEBPD,RELB,SQSTM1,ZFP36,KLF10,HMOX1,KLF6,GDF15,PPP1R15A,NR1D1,PLK2,CHKA,PDK4
2_Member	KEGG Pathway	hsa04668	TNF signaling pathway	-13.0413	-9.02321	10/108	1051,1906,2353,2919,3383,3627,3725,3726,4792,6364	CEBPB,EDN1,FOS,CXCL1,ICAM1,CXCL10,JUN,JUNB,NFKBIA,CCL20
2_Member	Canonical Pathways	M167	PID AP1 PATHWAY	-11.2502	-7.6301	8/70	467,1843,1906,1958,2353,3491,3725,3726	ATF3,DUSP1,EDN1,EGR1,FOS,CCN1,JUN,JUNB
2_Member	GO Biological Processes	GO:0035994	response to muscle stretch	-9.25215	-6.04699	5/18	1906,2353,3725,4792,27063	EDN1,FOS,JUN,NFKBIA,ANKRD1
2_Member	KEGG Pathway	hsa04657	IL-17 signaling pathway	-8.59286	-5.61617	7/93	1051,2353,2919,3627,3725,4792,6364	CEBPB,FOS,CXCL1,CXCL10,JUN,NFKBIA,CCL20
2_Member	Canonical Pathways	M166	PID ATF2 PATHWAY	-8.22211	-5.28321	6/59	467,1649,1843,2353,3725,3726	ATF3,DDIT3,DUSP1,FOS,JUN,JUNB
2_Member	GO Biological Processes	GO:0009612	response to mechanical stimulus	-7.42381	-4.60429	8/210	1906,2353,3627,3725,3726,4792,10628,27063	EDN1,FOS,CXCL10,JUN,JUNB,NFKBIA,TXNIP,ANKRD1
2_Member	GO Biological Processes	GO:0009314	response to radiation	-7.03412	-4.30608	10/443	1026,1263,1843,1958,2353,3383,3627,3725,3726,5187	CDKN1A,PLK3,DUSP1,EGR1,FOS,ICAM1,CXCL10,JUN,JUNB,PER1
2_Member	Canonical Pathways	M183	PID IL6 7 PATHWAY	-7.02227	-4.30522	5/47	1051,1052,2353,3725,3726	CEBPB,CEBPD,FOS,JUN,JUNB
2_Member	KEGG Pathway	hsa04380	Osteoclast differentiation	-6.15733	-3.61206	6/130	2353,3725,3726,4792,5971,8878	FOS,JUN,JUNB,NFKBIA,RELB,SQSTM1
2_Member	Canonical Pathways	M115	PID REG GR PATHWAY	-5.79994	-3.33209	5/82	1026,1958,2353,3383,3725	CDKN1A,EGR1,FOS,ICAM1,JUN
2_Member	Canonical Pathways	M2	PID SMAD2 3NUCLEAR PATHWAY	-5.79994	-3.33209	5/82	467,1026,1051,2353,3725	ATF3,CDKN1A,CEBPB,FOS,JUN
2_Member	KEGG Pathway	hsa05323	Rheumatoid arthritis	-5.59927	-3.18325	5/90	2353,2919,3383,3725,6364	FOS,CXCL1,ICAM1,JUN,CCL20
2_Member	GO Biological Processes	GO:0051591	response to cAMP	-5.41663	-3.03202	5/98	1843,2353,3725,3726,5187	DUSP1,FOS,JUN,JUNB,PER1
2_Member	Canonical Pathways	M60	PID NFAT TFPATHWAY	-5.30623	-2.94137	4/47	1958,2353,3725,3726	EGR1,FOS,JUN,JUNB
2_Member	Canonical Pathways	M164	PID ERBB1 DOWNSTREAM PATHWAY	-5.26932	-2.9186	5/105	1843,1958,2353,3725,7538	DUSP1,EGR1,FOS,JUN,ZFP36
2_Member	GO Biological Processes	GO:0030099	myeloid cell differentiation	-5.13223	-2.80101	8/423	1051,2353,3725,3726,4792,5971,7071,7538	CEBPB,FOS,JUN,JUNB,NFKBIA,RELB,KLF10,ZFP36
2_Member	GO Biological Processes	GO:0002573	myeloid leukocyte differentiation	-4.97591	-2.68782	6/208	1051,2353,3725,3726,5971,7071	CEBPB,FOS,JUN,JUNB,RELB,KLF10
2_Member	Canonical Pathways	M272	PID CD8 TCR DOWNSTREAM PATHWAY	-4.74089	-2.50815	4/65	1958,2353,3725,3726	EGR1,FOS,JUN,JUNB
2_Member	Canonical Pathways	M255	PID HIF1 TFPATHWAY	-4.71452	-2.49232	4/66	1906,2353,3162,3725	EDN1,FOS,HMOX1,JUN
2_Member	GO Biological Processes	GO:0046683	response to organophosphorus	-4.6919	-2.4766	5/138	1843,2353,3725,3726,5187	DUSP1,FOS,JUN,JUNB,PER1
2_Member	GO Biological Processes	GO:0014074	response to purine-containing compound	-4.47659	-2.29334	5/153	1843,2353,3725,3726,5187	DUSP1,FOS,JUN,JUNB,PER1
2_Member	GO Biological Processes	GO:0002521	leukocyte differentiation	-4.47573	-2.29334	8/522	1051,1316,1958,2353,3725,3726,5971,7071	CEBPB,KLF6,EGR1,FOS,JUN,JUNB,RELB,KLF10
2_Member	GO Biological Processes	GO:0045637	regulation of myeloid cell differentiation	-4.44848	-2.26925	6/258	1051,2353,3725,4792,7071,7538	CEBPB,FOS,JUN,NFKBIA,KLF10,ZFP36
2_Member	GO Biological Processes	GO:0071277	cellular response to calcium ion	-4.34188	-2.18415	4/82	1906,2353,3725,3726	EDN1,FOS,JUN,JUNB
2_Member	Canonical Pathways	M235	PID TCR CALCIUM PATHWAY	-4.33804	-2.18329	3/29	2353,3725,3726	FOS,JUN,JUNB
2_Member	Canonical Pathways	M63	PID AVB3 OPN PATHWAY	-4.24956	-2.12358	3/31	2353,3725,4792	FOS,JUN,NFKBIA
2_Member	GO Biological Processes	GO:1902895	positive regulation of pri-miRNA transcription by RNA polymerase II	-4.20755	-2.09796	3/32	1958,2353,3725	EGR1,FOS,JUN
2_Member	GO Biological Processes	GO:0030316	osteoclast differentiation	-4.0393	-1.95572	4/98	1051,2353,3726,7071	CEBPB,FOS,JUNB,KLF10
2_Member	GO Biological Processes	GO:0071248	cellular response to metal ion	-4.01924	-1.94317	5/191	1906,2353,3162,3725,3726	EDN1,FOS,HMOX1,JUN,JUNB
2_Member	Canonical Pathways	M65	PID FRA PATHWAY	-4.01632	-1.94272	3/37	3162,3725,3726	HMOX1,JUN,JUNB
2_Member	GO Biological Processes	GO:0071276	cellular response to cadmium ion	-3.98134	-1.91751	3/38	2353,3162,3725	FOS,HMOX1,JUN
2_Member	Reactome Gene Sets	R-HSA-9031628	NGF-stimulated transcription	-3.94732	-1.88828	3/39	1958,2353,3726	EGR1,FOS,JUNB
2_Member	KEGG Pathway	hsa04620	Toll-like receptor signaling pathway	-3.93915	-1.88249	4/104	2353,3627,3725,4792	FOS,CXCL10,JUN,NFKBIA
2_Member	Reactome Gene Sets	R-HSA-2559582	Senescence-Associated Secretory Phenotype (SASP)	-3.82979	-1.78715	4/111	1026,1051,2353,3725	CDKN1A,CEBPB,FOS,JUN
2_Member	GO Biological Processes	GO:1902893	regulation of pri-miRNA transcription by RNA polymerase II	-3.81983	-1.77947	3/43	1958,2353,3725	EGR1,FOS,JUN
2_Member	Canonical Pathways	M285	PID HNF3A PATHWAY	-3.7899	-1.76083	3/44	1051,2353,3725	CEBPB,FOS,JUN
2_Member	Canonical Pathways	M12	PID RHOA PATHWAY	-3.76067	-1.73823	3/45	2353,3491,3725	FOS,CCN1,JUN
2_Member	GO Biological Processes	GO:0071241	cellular response to inorganic substance	-3.74141	-1.7255	5/219	1906,2353,3162,3725,3726	EDN1,FOS,HMOX1,JUN,JUNB
2_Member	GO Biological Processes	GO:0002761	regulation of myeloid leukocyte differentiation	-3.69953	-1.69429	4/120	1051,2353,3725,7071	CEBPB,FOS,JUN,KLF10
2_Member	GO Biological Processes	GO:0061614	pri-miRNA transcription by RNA polymerase II	-3.67693	-1.68004	3/48	1958,2353,3725	EGR1,FOS,JUN
2_Member	GO Biological Processes	GO:0071560	cellular response to transforming growth factor beta stimulus	-3.50002	-1.53116	5/247	1906,2353,3725,9518,27063	EDN1,FOS,JUN,GDF15,ANKRD1
2_Member	GO Biological Processes	GO:0002763	positive regulation of myeloid leukocyte differentiation	-3.478	-1.51683	3/56	2353,3725,7071	FOS,JUN,KLF10
2_Member	GO Biological Processes	GO:0071559	response to transforming growth factor beta	-3.45223	-1.49673	5/253	1906,2353,3725,9518,27063	EDN1,FOS,JUN,GDF15,ANKRD1
2_Member	KEGG Pathway	hsa05161	Hepatitis B	-3.39768	-1.45697	4/144	1026,2353,3725,4792	CDKN1A,FOS,JUN,NFKBIA
2_Member	Reactome Gene Sets	R-HSA-198725	Nuclear Events (kinase and transcription factor activation)	-3.3683	-1.43836	3/61	1958,2353,3726	EGR1,FOS,JUNB
2_Member	Canonical Pathways	M7	PID FCER1 PATHWAY	-3.3475	-1.42285	3/62	1843,2353,3725	DUSP1,FOS,JUN
2_Member	Canonical Pathways	M8	PID ENDOTHELIN PATHWAY	-3.32705	-1.41278	3/63	1906,2353,3725	EDN1,FOS,JUN
2_Member	Reactome Gene Sets	R-HSA-2262752	Cellular responses to stress	-3.3132	-1.40233	7/585	467,1026,1051,1649,2353,3725,23645	ATF3,CDKN1A,CEBPB,DDIT3,FOS,JUN,PPP1R15A
2_Member	GO Biological Processes	GO:0046686	response to cadmium ion	-3.30694	-1.39945	3/64	2353,3162,3725	FOS,HMOX1,JUN
2_Member	Canonical Pathways	M10	PID BCR 5PATHWAY	-3.28716	-1.38303	3/65	2353,3725,4792	FOS,JUN,NFKBIA
2_Member	GO Biological Processes	GO:0045670	regulation of osteoclast differentiation	-3.26769	-1.37019	3/66	1051,2353,7071	CEBPB,FOS,KLF10
2_Member	Canonical Pathways	M15	PID LYSOPHOSPHOLIPID PATHWAY	-3.26769	-1.37019	3/66	2353,3725,4792	FOS,JUN,NFKBIA
2_Member	Reactome Gene Sets	R-HSA-8953897	Cellular responses to external stimuli	-3.2522	-1.36285	7/599	467,1026,1051,1649,2353,3725,23645	ATF3,CDKN1A,CEBPB,DDIT3,FOS,JUN,PPP1R15A
2_Member	KEGG Pathway	hsa05120	Epithelial cell signaling in Helicobacter pylori infection	-3.22968	-1.34514	3/68	2919,3725,4792	CXCL1,JUN,NFKBIA
2_Member	GO Biological Processes	GO:0007610	behavior	-3.17623	-1.30287	7/617	1051,1958,2353,3725,9518,9572,10769	CEBPB,EGR1,FOS,JUN,GDF15,NR1D1,PLK2
2_Member	KEGG Pathway	hsa04662	B cell receptor signaling pathway	-3.17482	-1.30287	3/71	2353,3725,4792	FOS,JUN,NFKBIA
2_Member	KEGG Pathway	hsa05140	Leishmaniasis	-3.13958	-1.27532	3/73	2353,3725,4792	FOS,JUN,NFKBIA
2_Member	KEGG Pathway	hsa04621	NOD-like receptor signaling pathway	-3.1266	-1.26689	4/170	2919,3725,4792,10628	CXCL1,JUN,NFKBIA,TXNIP
2_Member	GO Biological Processes	GO:0060395	SMAD protein signal transduction	-3.08861	-1.24517	3/76	2353,3725,9518	FOS,JUN,GDF15
2_Member	KEGG Pathway	hsa05168	Herpes simplex infection	-2.99003	-1.15806	4/185	2353,3725,4792,5187	FOS,JUN,NFKBIA,PER1
2_Member	GO Biological Processes	GO:1903706	regulation of hemopoiesis	-2.96434	-1.1366	6/487	1051,2353,3725,4792,7071,7538	CEBPB,FOS,JUN,NFKBIA,KLF10,ZFP36
2_Member	Reactome Gene Sets	R-HSA-168142	Toll Like Receptor 10 (TLR10) Cascade	-2.93289	-1.12216	3/86	2353,3725,4792	FOS,JUN,NFKBIA
2_Member	Reactome Gene Sets	R-HSA-168176	Toll Like Receptor 5 (TLR5) Cascade	-2.93289	-1.12216	3/86	2353,3725,4792	FOS,JUN,NFKBIA
2_Member	Reactome Gene Sets	R-HSA-975871	MyD88 cascade initiated on plasma membrane	-2.93289	-1.12216	3/86	2353,3725,4792	FOS,JUN,NFKBIA
2_Member	KEGG Pathway	hsa05132	Salmonella infection	-2.93289	-1.12216	3/86	2353,2919,3725	FOS,CXCL1,JUN
2_Member	Reactome Gene Sets	R-HSA-2559583	Cellular Senescence	-2.88114	-1.07525	4/198	1026,1051,2353,3725	CDKN1A,CEBPB,FOS,JUN
2_Member	Reactome Gene Sets	R-HSA-975138	TRAF6 mediated induction of NFkB and MAP kinases upon TLR7/8 or 9 activation	-2.84844	-1.05438	3/92	2353,3725,4792	FOS,JUN,NFKBIA
2_Member	KEGG Pathway	hsa04658	Th1 and Th2 cell differentiation	-2.84844	-1.05438	3/92	2353,3725,4792	FOS,JUN,NFKBIA
2_Member	Reactome Gene Sets	R-HSA-168181	Toll Like Receptor 7/8 (TLR7/8) Cascade	-2.83493	-1.04603	3/93	2353,3725,4792	FOS,JUN,NFKBIA
2_Member	Reactome Gene Sets	R-HSA-975155	MyD88 dependent cascade initiated on endosome	-2.83493	-1.04603	3/93	2353,3725,4792	FOS,JUN,NFKBIA
2_Member	Reactome Gene Sets	R-HSA-168164	Toll Like Receptor 3 (TLR3) Cascade	-2.82158	-1.03523	3/94	2353,3725,4792	FOS,JUN,NFKBIA
2_Member	KEGG Pathway	hsa01522	Endocrine resistance	-2.79533	-1.01496	3/96	1026,2353,3725	CDKN1A,FOS,JUN
2_Member	GO Biological Processes	GO:0007178	transmembrane receptor protein serine/threonine kinase signaling pathway	-2.78693	-1.00863	5/356	1958,2353,3491,3725,9518	EGR1,FOS,CCN1,JUN,GDF15
2_Member	GO Biological Processes	GO:0045639	positive regulation of myeloid cell differentiation	-2.78243	-1.00863	3/97	2353,3725,7071	FOS,JUN,KLF10
2_Member	Reactome Gene Sets	R-HSA-166058	MyD88:MAL(TIRAP) cascade initiated on plasma membrane	-2.78243	-1.00863	3/97	2353,3725,4792	FOS,JUN,NFKBIA
2_Member	Reactome Gene Sets	R-HSA-168138	Toll Like Receptor 9 (TLR9) Cascade	-2.78243	-1.00863	3/97	2353,3725,4792	FOS,JUN,NFKBIA
2_Member	Reactome Gene Sets	R-HSA-168188	Toll Like Receptor TLR6:TLR2 Cascade	-2.78243	-1.00863	3/97	2353,3725,4792	FOS,JUN,NFKBIA
2_Member	Reactome Gene Sets	R-HSA-166166	MyD88-independent TLR4 cascade	-2.75703	-0.988156	3/99	2353,3725,4792	FOS,JUN,NFKBIA
2_Member	Reactome Gene Sets	R-HSA-937061	TRIF(TICAM1)-mediated TLR4 signaling	-2.75703	-0.988156	3/99	2353,3725,4792	FOS,JUN,NFKBIA
2_Member	KEGG Pathway	hsa05231	Choline metabolism in cancer	-2.75703	-0.988156	3/99	1119,2353,3725	CHKA,FOS,JUN
2_Member	Reactome Gene Sets	R-HSA-168179	Toll Like Receptor TLR1:TLR2 Cascade	-2.74454	-0.98053	3/100	2353,3725,4792	FOS,JUN,NFKBIA
2_Member	Reactome Gene Sets	R-HSA-181438	Toll Like Receptor 2 (TLR2) Cascade	-2.74454	-0.98053	3/100	2353,3725,4792	FOS,JUN,NFKBIA
2_Member	KEGG Pathway	hsa05142	Chagas disease (American trypanosomiasis)	-2.71995	-0.963141	3/102	2353,3725,4792	FOS,JUN,NFKBIA
2_Member	KEGG Pathway	hsa04660	T cell receptor signaling pathway	-2.70785	-0.954594	3/103	2353,3725,4792	FOS,JUN,NFKBIA
2_Member	KEGG Pathway	hsa04659	Th17 cell differentiation	-2.66068	-0.915602	3/107	2353,3725,4792	FOS,JUN,NFKBIA
2_Member	Reactome Gene Sets	R-HSA-187037	Signaling by NTRK1 (TRKA)	-2.57176	-0.841485	3/115	1958,2353,3726	EGR1,FOS,JUNB
2_Member	GO Biological Processes	GO:0007611	learning or memory	-2.46441	-0.755968	4/258	1051,2353,3725,10769	CEBPB,FOS,JUN,PLK2
2_Member	Reactome Gene Sets	R-HSA-166016	Toll Like Receptor 4 (TLR4) Cascade	-2.41239	-0.712381	3/131	2353,3725,4792	FOS,JUN,NFKBIA
2_Member	Reactome Gene Sets	R-HSA-166520	Signaling by NTRKs	-2.38487	-0.69313	3/134	1958,2353,3726	EGR1,FOS,JUNB
2_Member	Reactome Gene Sets	R-HSA-2454202	Fc epsilon receptor (FCERI) signaling	-2.38487	-0.69313	3/134	2353,3725,4792	FOS,JUN,NFKBIA
2_Member	GO Biological Processes	GO:1902105	regulation of leukocyte differentiation	-2.3329	-0.651283	4/281	1051,2353,3725,7071	CEBPB,FOS,JUN,KLF10
2_Member	KEGG Pathway	hsa05224	Breast cancer	-2.29775	-0.623084	3/144	1026,2353,3725	CDKN1A,FOS,JUN
2_Member	GO Biological Processes	GO:0050890	cognition	-2.24847	-0.586423	4/297	1051,2353,3725,10769	CEBPB,FOS,JUN,PLK2
2_Member	GO Biological Processes	GO:1902107	positive regulation of leukocyte differentiation	-2.23269	-0.575399	3/152	2353,3725,7071	FOS,JUN,KLF10
2_Member	KEGG Pathway	hsa04921	Oxytocin signaling pathway	-2.23269	-0.575399	3/152	1026,2353,3725	CDKN1A,FOS,JUN
2_Member	Reactome Gene Sets	R-HSA-168898	Toll-like Receptor Cascades	-2.18632	-0.537459	3/158	2353,3725,4792	FOS,JUN,NFKBIA
2_Member	GO Biological Processes	GO:0009416	response to light stimulus	-2.17396	-0.526947	4/312	1026,1843,2353,5187	CDKN1A,DUSP1,FOS,PER1
2_Member	GO Biological Processes	GO:1903708	positive regulation of hemopoiesis	-1.9317	-0.332748	3/196	2353,3725,7071	FOS,JUN,KLF10
2_Member	GO Biological Processes	GO:0007179	transforming growth factor beta receptor signaling pathway	-1.92576	-0.33011	3/197	2353,3725,9518	FOS,JUN,GDF15
2_Member	KEGG Pathway	hsa04024	cAMP signaling pathway	-1.91986	-0.325848	3/198	2353,3725,4792	FOS,JUN,NFKBIA
2_Member	KEGG Pathway	hsa05203	Viral carcinogenesis	-1.90236	-0.310792	3/201	1026,3725,4792	CDKN1A,JUN,NFKBIA
2_Member	KEGG Pathway	hsa05200	Pathways in cancer	-1.82588	-0.246349	4/395	1026,2353,3725,4792	CDKN1A,FOS,JUN,NFKBIA
2_Member	GO Biological Processes	GO:0097305	response to alcohol	-1.70339	-0.137098	3/239	1026,2353,3383	CDKN1A,FOS,ICAM1
2_Member	GO Biological Processes	GO:0002764	immune response-regulating signaling pathway	-1.62769	-0.070511	5/681	2353,3725,4792,5971,9572	FOS,JUN,NFKBIA,RELB,NR1D1
2_Member	Reactome Gene Sets	R-HSA-9006931	Signaling by Nuclear Receptors	-1.45395	0	3/299	2353,3725,5166	FOS,JUN,PDK4
2_Member	GO Biological Processes	GO:0034599	cellular response to oxidative stress	-1.41817	0	3/309	2353,3162,3725	FOS,HMOX1,JUN
3_Summary	GO Biological Processes	GO:0032496	response to lipopolysaccharide	-11.9501	-8.1081	13/338	1051,1906,2353,2919,3383,3627,3725,3726,4792,7538,9572,25819,27063,1649,10628,1958,6364,8878,51330	CEBPB,EDN1,FOS,CXCL1,ICAM1,CXCL10,JUN,JUNB,NFKBIA,ZFP36,NR1D1,NOCT,ANKRD1,DDIT3,TXNIP,EGR1,CCL20,SQSTM1,TNFRSF12A
3_Member	GO Biological Processes	GO:0032496	response to lipopolysaccharide	-11.9501	-8.1081	13/338	1051,1906,2353,2919,3383,3627,3725,3726,4792,7538,9572,25819,27063	CEBPB,EDN1,FOS,CXCL1,ICAM1,CXCL10,JUN,JUNB,NFKBIA,ZFP36,NR1D1,NOCT,ANKRD1
3_Member	GO Biological Processes	GO:0002237	response to molecule of bacterial origin	-11.635	-7.91793	13/358	1051,1906,2353,2919,3383,3627,3725,3726,4792,7538,9572,25819,27063	CEBPB,EDN1,FOS,CXCL1,ICAM1,CXCL10,JUN,JUNB,NFKBIA,ZFP36,NR1D1,NOCT,ANKRD1
3_Member	GO Biological Processes	GO:0071216	cellular response to biotic stimulus	-9.41771	-6.0986	10/249	1051,1649,2919,3383,3627,4792,7538,9572,10628,27063	CEBPB,DDIT3,CXCL1,ICAM1,CXCL10,NFKBIA,ZFP36,NR1D1,TXNIP,ANKRD1
3_Member	GO Biological Processes	GO:0071347	cellular response to interleukin-1	-9.34605	-6.06834	9/180	1051,1906,1958,3383,4792,6364,8878,9572,27063	CEBPB,EDN1,EGR1,ICAM1,NFKBIA,CCL20,SQSTM1,NR1D1,ANKRD1
3_Member	GO Biological Processes	GO:0009617	response to bacterium	-8.86546	-5.75048	14/729	1051,1906,2353,2919,3383,3627,3725,3726,4792,6364,7538,9572,25819,27063	CEBPB,EDN1,FOS,CXCL1,ICAM1,CXCL10,JUN,JUNB,NFKBIA,CCL20,ZFP36,NR1D1,NOCT,ANKRD1
3_Member	GO Biological Processes	GO:0070555	response to interleukin-1	-8.79119	-5.70254	9/208	1051,1906,1958,3383,4792,6364,8878,9572,27063	CEBPB,EDN1,EGR1,ICAM1,NFKBIA,CCL20,SQSTM1,NR1D1,ANKRD1
3_Member	GO Biological Processes	GO:0071222	cellular response to lipopolysaccharide	-7.39192	-4.60429	8/212	1051,2919,3383,3627,4792,7538,9572,27063	CEBPB,CXCL1,ICAM1,CXCL10,NFKBIA,ZFP36,NR1D1,ANKRD1
3_Member	GO Biological Processes	GO:0071219	cellular response to molecule of bacterial origin	-7.19218	-4.44128	8/225	1051,2919,3383,3627,4792,7538,9572,27063	CEBPB,CXCL1,ICAM1,CXCL10,NFKBIA,ZFP36,NR1D1,ANKRD1
3_Member	GO Biological Processes	GO:0071356	cellular response to tumor necrosis factor	-6.31649	-3.70495	8/293	1906,3383,4792,6364,7538,9572,27063,51330	EDN1,ICAM1,NFKBIA,CCL20,ZFP36,NR1D1,ANKRD1,TNFRSF12A
3_Member	GO Biological Processes	GO:0034612	response to tumor necrosis factor	-6.07967	-3.55295	8/315	1906,3383,4792,6364,7538,9572,27063,51330	EDN1,ICAM1,NFKBIA,CCL20,ZFP36,NR1D1,ANKRD1,TNFRSF12A
4_Summary	GO Biological Processes	GO:0009991	response to extracellular stimulus	-10.6312	-7.09025	14/534	467,1026,1649,2353,3162,3383,3627,3725,5166,7071,7538,9518,25819,114789,27063,51330	ATF3,CDKN1A,DDIT3,FOS,HMOX1,ICAM1,CXCL10,JUN,PDK4,KLF10,ZFP36,GDF15,NOCT,SLC25A25,ANKRD1,TNFRSF12A
4_Member	GO Biological Processes	GO:0009991	response to extracellular stimulus	-10.6312	-7.09025	14/534	467,1026,1649,2353,3162,3383,3627,3725,5166,7071,7538,9518,25819,114789	ATF3,CDKN1A,DDIT3,FOS,HMOX1,ICAM1,CXCL10,JUN,PDK4,KLF10,ZFP36,GDF15,NOCT,SLC25A25
4_Member	GO Biological Processes	GO:0031667	response to nutrient levels	-8.6808	-5.66468	12/501	467,1026,1649,3162,3383,3627,3725,5166,7071,7538,9518,114789	ATF3,CDKN1A,DDIT3,HMOX1,ICAM1,CXCL10,JUN,PDK4,KLF10,ZFP36,GDF15,SLC25A25
4_Member	GO Biological Processes	GO:0071496	cellular response to external stimulus	-6.98953	-4.28321	9/336	467,1026,2353,3162,3383,3725,5166,7071,27063	ATF3,CDKN1A,FOS,HMOX1,ICAM1,JUN,PDK4,KLF10,ANKRD1
4_Member	GO Biological Processes	GO:0031668	cellular response to extracellular stimulus	-6.64745	-3.98156	8/265	467,1026,2353,3162,3383,3725,5166,7071	ATF3,CDKN1A,FOS,HMOX1,ICAM1,JUN,PDK4,KLF10
4_Member	GO Biological Processes	GO:0042594	response to starvation	-6.43166	-3.7938	7/191	467,1026,1649,3725,5166,7071,7538	ATF3,CDKN1A,DDIT3,JUN,PDK4,KLF10,ZFP36
4_Member	GO Biological Processes	GO:0031669	cellular response to nutrient levels	-5.84001	-3.35341	7/234	467,1026,3162,3383,3725,5166,7071	ATF3,CDKN1A,HMOX1,ICAM1,JUN,PDK4,KLF10
4_Member	GO Biological Processes	GO:0009267	cellular response to starvation	-4.57412	-2.38212	5/146	467,1026,3725,5166,7071	ATF3,CDKN1A,JUN,PDK4,KLF10
4_Member	GO Biological Processes	GO:1902041	regulation of extrinsic apoptotic signaling pathway via death domain receptors	-3.38947	-1.45057	3/60	467,3162,3383	ATF3,HMOX1,ICAM1
4_Member	GO Biological Processes	GO:2001236	regulation of extrinsic apoptotic signaling pathway	-3.25605	-1.36508	4/157	467,3162,3383,51330	ATF3,HMOX1,ICAM1,TNFRSF12A
4_Member	GO Biological Processes	GO:0008625	extrinsic apoptotic signaling pathway via death domain receptors	-2.91839	-1.11117	3/87	467,3162,3383	ATF3,HMOX1,ICAM1
4_Member	GO Biological Processes	GO:1904035	regulation of epithelial cell apoptotic process	-2.83493	-1.04603	3/93	3162,3383,7538	HMOX1,ICAM1,ZFP36
4_Member	GO Biological Processes	GO:0097191	extrinsic apoptotic signaling pathway	-2.68529	-0.935563	4/224	467,3162,3383,51330	ATF3,HMOX1,ICAM1,TNFRSF12A
4_Member	GO Biological Processes	GO:1904019	epithelial cell apoptotic process	-2.57176	-0.841485	3/115	3162,3383,7538	HMOX1,ICAM1,ZFP36
4_Member	GO Biological Processes	GO:2001233	regulation of apoptotic signaling pathway	-2.5303	-0.813805	5/408	467,1649,3162,3383,51330	ATF3,DDIT3,HMOX1,ICAM1,TNFRSF12A
5_Summary	GO Biological Processes	GO:0048545	response to steroid hormone	-9.9682	-6.55218	12/386	1026,1490,1843,1906,2353,3383,5187,7538,9572,10628,54206,54541,3725,3726,5166,9518,64506,1051,2919,3627,4792,27063,1958,3162	CDKN1A,CCN2,DUSP1,EDN1,FOS,ICAM1,PER1,ZFP36,NR1D1,TXNIP,ERRFI1,DDIT4,JUN,JUNB,PDK4,GDF15,CPEB1,CEBPB,CXCL1,CXCL10,NFKBIA,ANKRD1,EGR1,HMOX1
5_Member	GO Biological Processes	GO:0048545	response to steroid hormone	-9.9682	-6.55218	12/386	1026,1490,1843,1906,2353,3383,5187,7538,9572,10628,54206,54541	CDKN1A,CCN2,DUSP1,EDN1,FOS,ICAM1,PER1,ZFP36,NR1D1,TXNIP,ERRFI1,DDIT4
5_Member	GO Biological Processes	GO:0031960	response to corticosteroid	-9.72965	-6.36479	9/163	1026,1490,1843,1906,2353,3383,7538,54206,54541	CDKN1A,CCN2,DUSP1,EDN1,FOS,ICAM1,ZFP36,ERRFI1,DDIT4
5_Member	GO Biological Processes	GO:0032870	cellular response to hormone stimulus	-8.99739	-5.85438	14/712	1843,1906,2353,3383,3725,3726,5166,5187,7538,9518,9572,54206,54541,64506	DUSP1,EDN1,FOS,ICAM1,JUN,JUNB,PDK4,PER1,ZFP36,GDF15,NR1D1,ERRFI1,DDIT4,CPEB1
5_Member	GO Biological Processes	GO:0071396	cellular response to lipid	-8.72735	-5.66468	13/616	1051,1906,2919,3383,3627,4792,5166,5187,7538,9572,27063,54206,54541	CEBPB,EDN1,CXCL1,ICAM1,CXCL10,NFKBIA,PDK4,PER1,ZFP36,NR1D1,ANKRD1,ERRFI1,DDIT4
5_Member	GO Biological Processes	GO:0051384	response to glucocorticoid	-8.66156	-5.66468	8/146	1026,1843,1906,2353,3383,7538,54206,54541	CDKN1A,DUSP1,EDN1,FOS,ICAM1,ZFP36,ERRFI1,DDIT4
5_Member	GO Biological Processes	GO:1901654	response to ketone	-7.62221	-4.75026	8/198	1026,1843,1906,2353,3383,10628,54206,54541	CDKN1A,DUSP1,EDN1,FOS,ICAM1,TXNIP,ERRFI1,DDIT4
5_Member	GO Biological Processes	GO:0097327	response to antineoplastic agent	-6.85854	-4.16268	6/99	1906,1958,3162,3383,54206,54541	EDN1,EGR1,HMOX1,ICAM1,ERRFI1,DDIT4
5_Member	GO Biological Processes	GO:0071385	cellular response to glucocorticoid stimulus	-6.51808	-3.87107	5/59	1906,3383,7538,54206,54541	EDN1,ICAM1,ZFP36,ERRFI1,DDIT4
5_Member	GO Biological Processes	GO:0071384	cellular response to corticosteroid stimulus	-6.40902	-3.78011	5/62	1906,3383,7538,54206,54541	EDN1,ICAM1,ZFP36,ERRFI1,DDIT4
5_Member	GO Biological Processes	GO:0071407	cellular response to organic cyclic compound	-6.21405	-3.65082	10/544	1051,1906,1958,3383,5187,7538,9572,27063,54206,54541	CEBPB,EDN1,EGR1,ICAM1,PER1,ZFP36,NR1D1,ANKRD1,ERRFI1,DDIT4
5_Member	GO Biological Processes	GO:0071383	cellular response to steroid hormone stimulus	-5.6608	-3.22818	7/249	1906,3383,5187,7538,9572,54206,54541	EDN1,ICAM1,PER1,ZFP36,NR1D1,ERRFI1,DDIT4
5_Member	GO Biological Processes	GO:0071548	response to dexamethasone	-5.5474	-3.14211	4/41	1906,3383,54206,54541	EDN1,ICAM1,ERRFI1,DDIT4
5_Member	GO Biological Processes	GO:0035690	cellular response to drug	-4.49751	-2.30874	7/376	1906,1958,3162,3383,27063,54206,54541	EDN1,EGR1,HMOX1,ICAM1,ANKRD1,ERRFI1,DDIT4
5_Member	GO Biological Processes	GO:0071549	cellular response to dexamethasone stimulus	-4.24956	-2.12358	3/31	3383,54206,54541	ICAM1,ERRFI1,DDIT4
5_Member	GO Biological Processes	GO:0009410	response to xenobiotic stimulus	-3.19643	-1.31823	5/288	1906,1958,3383,54206,54541	EDN1,EGR1,ICAM1,ERRFI1,DDIT4
5_Member	GO Biological Processes	GO:0071466	cellular response to xenobiotic stimulus	-3.04315	-1.20549	4/179	1958,3383,54206,54541	EGR1,ICAM1,ERRFI1,DDIT4
5_Member	GO Biological Processes	GO:1901655	cellular response to ketone	-2.80839	-1.02457	3/95	3383,54206,54541	ICAM1,ERRFI1,DDIT4
6_Summary	Reactome Gene Sets	R-HSA-449147	Signaling by Interleukins	-9.08851	-5.91553	12/461	1026,1052,2353,2919,3162,3383,3627,3725,3726,4792,6364,8878,1906,1958,51330	CDKN1A,CEBPD,FOS,CXCL1,HMOX1,ICAM1,CXCL10,JUN,JUNB,NFKBIA,CCL20,SQSTM1,EDN1,EGR1,TNFRSF12A
6_Member	Reactome Gene Sets	R-HSA-449147	Signaling by Interleukins	-9.08851	-5.91553	12/461	1026,1052,2353,2919,3162,3383,3627,3725,3726,4792,6364,8878	CDKN1A,CEBPD,FOS,CXCL1,HMOX1,ICAM1,CXCL10,JUN,JUNB,NFKBIA,CCL20,SQSTM1
6_Member	GO Biological Processes	GO:0019221	cytokine-mediated signaling pathway	-8.37694	-5.41956	14/796	1026,1052,1906,1958,2353,2919,3162,3383,3627,3726,4792,6364,8878,51330	CDKN1A,CEBPD,EDN1,EGR1,FOS,CXCL1,HMOX1,ICAM1,CXCL10,JUNB,NFKBIA,CCL20,SQSTM1,TNFRSF12A
6_Member	Reactome Gene Sets	R-HSA-6785807	Interleukin-4 and Interleukin-13 signaling	-6.63334	-3.97699	6/108	1026,1052,2353,3162,3383,3726	CDKN1A,CEBPD,FOS,HMOX1,ICAM1,JUNB
6_Member	GO Biological Processes	GO:0009409	response to cold	-3.65023	-1.65746	3/49	2353,3627,4792	FOS,CXCL10,NFKBIA
6_Member	GO Biological Processes	GO:0009266	response to temperature stimulus	-3.5244	-1.54772	5/244	1026,2353,3162,3627,4792	CDKN1A,FOS,HMOX1,CXCL10,NFKBIA
7_Summary	GO Biological Processes	GO:0070482	response to oxygen levels	-8.66416	-5.66468	11/394	1026,1263,1490,1906,1958,3162,3383,27063,54541,64506,378938,2353,3491,5166,1649,3725,4792,55859,10769,1119,390,2919,3627,2669	CDKN1A,PLK3,CCN2,EDN1,EGR1,HMOX1,ICAM1,ANKRD1,DDIT4,CPEB1,MALAT1,FOS,CCN1,PDK4,DDIT3,JUN,NFKBIA,BEX1,PLK2,CHKA,RND3,CXCL1,CXCL10,GEM
7_Member	GO Biological Processes	GO:0070482	response to oxygen levels	-8.66416	-5.66468	11/394	1026,1263,1490,1906,1958,3162,3383,27063,54541,64506,378938	CDKN1A,PLK3,CCN2,EDN1,EGR1,HMOX1,ICAM1,ANKRD1,DDIT4,CPEB1,MALAT1
7_Member	GO Biological Processes	GO:0036293	response to decreased oxygen levels	-7.76714	-4.86301	10/370	1263,1490,1906,1958,3162,3383,27063,54541,64506,378938	PLK3,CCN2,EDN1,EGR1,HMOX1,ICAM1,ANKRD1,DDIT4,CPEB1,MALAT1
7_Member	GO Biological Processes	GO:0071456	cellular response to hypoxia	-7.45602	-4.60429	8/208	1263,1906,1958,3162,3383,27063,64506,378938	PLK3,EDN1,EGR1,HMOX1,ICAM1,ANKRD1,CPEB1,MALAT1
7_Member	GO Biological Processes	GO:0036294	cellular response to decreased oxygen levels	-7.29815	-4.53535	8/218	1263,1906,1958,3162,3383,27063,64506,378938	PLK3,EDN1,EGR1,HMOX1,ICAM1,ANKRD1,CPEB1,MALAT1
7_Member	GO Biological Processes	GO:0071453	cellular response to oxygen levels	-7.04677	-4.30745	8/235	1263,1906,1958,3162,3383,27063,64506,378938	PLK3,EDN1,EGR1,HMOX1,ICAM1,ANKRD1,CPEB1,MALAT1
7_Member	GO Biological Processes	GO:0001666	response to hypoxia	-6.7563	-4.07935	9/358	1263,1906,1958,3162,3383,27063,54541,64506,378938	PLK3,EDN1,EGR1,HMOX1,ICAM1,ANKRD1,DDIT4,CPEB1,MALAT1
7_Member	GO Biological Processes	GO:0051385	response to mineralocorticoid	-5.99008	-3.47715	4/32	1026,1490,1906,2353	CDKN1A,CCN2,EDN1,FOS
7_Member	GO Biological Processes	GO:0072593	reactive oxygen species metabolic process	-5.26458	-2.9186	7/286	1026,1490,1906,3383,3491,5166,54541	CDKN1A,CCN2,EDN1,ICAM1,CCN1,PDK4,DDIT4
7_Member	GO Biological Processes	GO:0051090	regulation of DNA-binding transcription factor activity	-5.00788	-2.70996	8/440	1649,1906,2353,3162,3383,3725,4792,55859	DDIT3,EDN1,FOS,HMOX1,ICAM1,JUN,NFKBIA,BEX1
7_Member	GO Biological Processes	GO:0007568	aging	-4.95581	-2.6781	7/319	1026,1490,1906,2353,3383,3725,10769	CDKN1A,CCN2,EDN1,FOS,ICAM1,JUN,PLK2
7_Member	KEGG Pathway	hsa04933	AGE-RAGE signaling pathway in diabetic complications	-4.02216	-1.94361	4/99	1906,1958,3383,3725	EDN1,EGR1,ICAM1,JUN
7_Member	GO Biological Processes	GO:1903524	positive regulation of blood circulation	-3.10536	-1.25607	3/75	1490,1906,3383	CCN2,EDN1,ICAM1
7_Member	GO Biological Processes	GO:0070542	response to fatty acid	-2.91839	-1.11117	3/87	1490,1906,5166	CCN2,EDN1,PDK4
7_Member	GO Biological Processes	GO:2000379	positive regulation of reactive oxygen species metabolic process	-2.70785	-0.954594	3/103	1026,1906,3383	CDKN1A,EDN1,ICAM1
7_Member	GO Biological Processes	GO:0007569	cell aging	-2.54012	-0.820898	3/118	1026,3383,10769	CDKN1A,ICAM1,PLK2
7_Member	GO Biological Processes	GO:0051091	positive regulation of DNA-binding transcription factor activity	-2.41721	-0.714051	4/266	1649,1906,3383,55859	DDIT3,EDN1,ICAM1,BEX1
7_Member	GO Biological Processes	GO:0035296	regulation of tube diameter	-2.32318	-0.644551	3/141	1906,3162,3383	EDN1,HMOX1,ICAM1
7_Member	GO Biological Processes	GO:0050880	regulation of blood vessel size	-2.32318	-0.644551	3/141	1906,3162,3383	EDN1,HMOX1,ICAM1
7_Member	GO Biological Processes	GO:0097746	regulation of blood vessel diameter	-2.32318	-0.644551	3/141	1906,3162,3383	EDN1,HMOX1,ICAM1
7_Member	GO Biological Processes	GO:0035150	regulation of tube size	-2.31464	-0.637995	3/142	1906,3162,3383	EDN1,HMOX1,ICAM1
7_Member	GO Biological Processes	GO:0042133	neurotransmitter metabolic process	-2.23269	-0.575399	3/152	1119,1906,3383	CHKA,EDN1,ICAM1
7_Member	GO Biological Processes	GO:0030036	actin cytoskeleton organization	-2.20857	-0.555045	6/692	390,1490,1906,2919,3383,27063	RND3,CCN2,EDN1,CXCL1,ICAM1,ANKRD1
7_Member	GO Biological Processes	GO:0097435	supramolecular fiber organization	-2.19078	-0.540986	6/698	390,1263,1490,1906,3383,27063	RND3,PLK3,CCN2,EDN1,ICAM1,ANKRD1
7_Member	GO Biological Processes	GO:0003018	vascular process in circulatory system	-2.07841	-0.448613	3/173	1906,3162,3383	EDN1,HMOX1,ICAM1
7_Member	GO Biological Processes	GO:0008015	blood circulation	-2.00984	-0.394885	5/544	1490,1906,3162,3383,3627	CCN2,EDN1,HMOX1,ICAM1,CXCL10
7_Member	GO Biological Processes	GO:0003013	circulatory system process	-1.97798	-0.369841	5/554	1490,1906,3162,3383,3627	CCN2,EDN1,HMOX1,ICAM1,CXCL10
7_Member	GO Biological Processes	GO:0051493	regulation of cytoskeleton organization	-1.97484	-0.367539	5/555	390,1490,1906,3383,10769	RND3,CCN2,EDN1,ICAM1,PLK2
7_Member	GO Biological Processes	GO:0032956	regulation of actin cytoskeleton organization	-1.96507	-0.360292	4/359	390,1490,1906,3383	RND3,CCN2,EDN1,ICAM1
7_Member	GO Biological Processes	GO:0030029	actin filament-based process	-1.95294	-0.35307	6/785	390,1490,1906,2919,3383,27063	RND3,CCN2,EDN1,CXCL1,ICAM1,ANKRD1
7_Member	GO Biological Processes	GO:2000377	regulation of reactive oxygen species metabolic process	-1.92576	-0.33011	3/197	1026,1906,3383	CDKN1A,EDN1,ICAM1
7_Member	GO Biological Processes	GO:0031032	actomyosin structure organization	-1.90236	-0.310792	3/201	1490,1906,27063	CCN2,EDN1,ANKRD1
7_Member	GO Biological Processes	GO:1902905	positive regulation of supramolecular fiber organization	-1.85157	-0.268861	3/210	1490,1906,3383	CCN2,EDN1,ICAM1
7_Member	GO Biological Processes	GO:0032970	regulation of actin filament-based process	-1.79346	-0.217081	4/404	390,1490,1906,3383	RND3,CCN2,EDN1,ICAM1
7_Member	GO Biological Processes	GO:0051495	positive regulation of cytoskeleton organization	-1.73719	-0.165498	3/232	1490,1906,3383	CCN2,EDN1,ICAM1
7_Member	GO Biological Processes	GO:1903522	regulation of blood circulation	-1.44668	0	3/301	1490,1906,3383	CCN2,EDN1,ICAM1
7_Member	GO Biological Processes	GO:0051051	negative regulation of transport	-1.38366	0	4/543	1906,2669,3162,3383	EDN1,GEM,HMOX1,ICAM1
7_Member	GO Biological Processes	GO:0044089	positive regulation of cellular component biogenesis	-1.34516	0	4/559	1490,1906,3383,3725	CCN2,EDN1,ICAM1,JUN
8_Summary	KEGG Pathway	hsa05166	HTLV-I infection	-8.00341	-5.08225	9/256	467,1026,1958,2353,3383,3725,4792,5971,7538,4616,3627	ATF3,CDKN1A,EGR1,FOS,ICAM1,JUN,NFKBIA,RELB,ZFP36,GADD45B,CXCL10
8_Member	KEGG Pathway	hsa05166	HTLV-I infection	-8.00341	-5.08225	9/256	467,1026,1958,2353,3383,3725,4792,5971,7538	ATF3,CDKN1A,EGR1,FOS,ICAM1,JUN,NFKBIA,RELB,ZFP36
8_Member	KEGG Pathway	hsa04064	NF-kappa B signaling pathway	-4.09185	-2.00063	4/95	3383,4616,4792,5971	ICAM1,GADD45B,NFKBIA,RELB
8_Member	KEGG Pathway	hsa05169	Epstein-Barr virus infection	-3.9152	-1.86461	5/201	1026,3383,3725,4792,5971	CDKN1A,ICAM1,JUN,NFKBIA,RELB
8_Member	KEGG Pathway	hsa05164	Influenza A	-3.09826	-1.25093	4/173	3383,3627,3725,4792	ICAM1,CXCL10,JUN,NFKBIA
9_Summary	GO Biological Processes	GO:0043408	regulation of MAPK cascade	-7.68175	-4.79401	13/754	467,1490,1843,1906,3383,3491,3725,4616,5187,6364,9518,10912,54206,23645	ATF3,CCN2,DUSP1,EDN1,ICAM1,CCN1,JUN,GADD45B,PER1,CCL20,GDF15,GADD45G,ERRFI1,PPP1R15A
9_Member	GO Biological Processes	GO:0043408	regulation of MAPK cascade	-7.68175	-4.79401	13/754	467,1490,1843,1906,3383,3491,3725,4616,5187,6364,9518,10912,54206	ATF3,CCN2,DUSP1,EDN1,ICAM1,CCN1,JUN,GADD45B,PER1,CCL20,GDF15,GADD45G,ERRFI1
9_Member	GO Biological Processes	GO:0070372	regulation of ERK1 and ERK2 cascade	-6.15302	-3.61206	8/308	467,1490,1843,3383,3491,3725,6364,54206	ATF3,CCN2,DUSP1,ICAM1,CCN1,JUN,CCL20,ERRFI1
9_Member	GO Biological Processes	GO:0070371	ERK1 and ERK2 cascade	-5.94805	-3.44186	8/328	467,1490,1843,3383,3491,3725,6364,54206	ATF3,CCN2,DUSP1,ICAM1,CCN1,JUN,CCL20,ERRFI1
9_Member	GO Biological Processes	GO:0043410	positive regulation of MAPK cascade	-4.30445	-2.15266	8/552	1490,1906,3383,3725,4616,6364,9518,10912	CCN2,EDN1,ICAM1,JUN,GADD45B,CCL20,GDF15,GADD45G
9_Member	GO Biological Processes	GO:0070374	positive regulation of ERK1 and ERK2 cascade	-2.72093	-0.963141	4/219	1490,3383,3725,6364	CCN2,ICAM1,JUN,CCL20
9_Member	GO Biological Processes	GO:0051345	positive regulation of hydrolase activity	-2.60096	-0.862782	7/777	1490,3383,3491,3725,6364,23645,54206	CCN2,ICAM1,CCN1,JUN,CCL20,PPP1R15A,ERRFI1
9_Member	GO Biological Processes	GO:0043547	positive regulation of GTPase activity	-1.78991	-0.214317	4/405	3383,3725,6364,54206	ICAM1,JUN,CCL20,ERRFI1
9_Member	GO Biological Processes	GO:0043087	regulation of GTPase activity	-1.54794	-0.00188963	4/481	3383,3725,6364,54206	ICAM1,JUN,CCL20,ERRFI1
10_Summary	Canonical Pathways	M145	PID P53 DOWNSTREAM PATHWAY	-7.41778	-4.60429	7/137	467,1026,1263,1843,3725,9518,54541,4616,5187,8878,23645,54206,1649,9572,7538	ATF3,CDKN1A,PLK3,DUSP1,JUN,GDF15,DDIT4,GADD45B,PER1,SQSTM1,PPP1R15A,ERRFI1,DDIT3,NR1D1,ZFP36
10_Member	Canonical Pathways	M145	PID P53 DOWNSTREAM PATHWAY	-7.41778	-4.60429	7/137	467,1026,1263,1843,3725,9518,54541	ATF3,CDKN1A,PLK3,DUSP1,JUN,GDF15,DDIT4
10_Member	GO Biological Processes	GO:0031400	negative regulation of protein modification process	-5.63393	-3.20692	10/631	467,1026,1843,3725,4616,5187,8878,23645,54206,54541	ATF3,CDKN1A,DUSP1,JUN,GADD45B,PER1,SQSTM1,PPP1R15A,ERRFI1,DDIT4
10_Member	GO Biological Processes	GO:0001933	negative regulation of protein phosphorylation	-5.03665	-2.72614	8/436	467,1026,1843,3725,4616,5187,54206,54541	ATF3,CDKN1A,DUSP1,JUN,GADD45B,PER1,ERRFI1,DDIT4
10_Member	GO Biological Processes	GO:0045936	negative regulation of phosphate metabolic process	-4.93107	-2.66119	9/597	467,1026,1843,3725,4616,5187,23645,54206,54541	ATF3,CDKN1A,DUSP1,JUN,GADD45B,PER1,PPP1R15A,ERRFI1,DDIT4
10_Member	GO Biological Processes	GO:0010563	negative regulation of phosphorus metabolic process	-4.92529	-2.65926	9/598	467,1026,1843,3725,4616,5187,23645,54206,54541	ATF3,CDKN1A,DUSP1,JUN,GADD45B,PER1,PPP1R15A,ERRFI1,DDIT4
10_Member	GO Biological Processes	GO:0042326	negative regulation of phosphorylation	-4.75495	-2.51502	8/477	467,1026,1843,3725,4616,5187,54206,54541	ATF3,CDKN1A,DUSP1,JUN,GADD45B,PER1,ERRFI1,DDIT4
10_Member	GO Biological Processes	GO:1902532	negative regulation of intracellular signal transduction	-3.37595	-1.44151	7/571	467,1649,1843,5187,9572,54206,54541	ATF3,DDIT3,DUSP1,PER1,NR1D1,ERRFI1,DDIT4
10_Member	GO Biological Processes	GO:0051348	negative regulation of transferase activity	-3.16275	-1.29389	5/293	1026,1843,4616,7538,54206	CDKN1A,DUSP1,GADD45B,ZFP36,ERRFI1
10_Member	GO Biological Processes	GO:0070373	negative regulation of ERK1 and ERK2 cascade	-3.10536	-1.25607	3/75	467,1843,54206	ATF3,DUSP1,ERRFI1
10_Member	GO Biological Processes	GO:0043409	negative regulation of MAPK cascade	-2.97274	-1.14359	4/187	467,1843,5187,54206	ATF3,DUSP1,PER1,ERRFI1
10_Member	GO Biological Processes	GO:0006469	negative regulation of protein kinase activity	-2.564	-0.834847	4/242	1026,1843,4616,54206	CDKN1A,DUSP1,GADD45B,ERRFI1
10_Member	GO Biological Processes	GO:0033673	negative regulation of kinase activity	-2.42886	-0.724647	4/264	1026,1843,4616,54206	CDKN1A,DUSP1,GADD45B,ERRFI1
11_Summary	GO Biological Processes	GO:0007623	circadian rhythm	-7.40782	-4.60429	8/211	1958,3725,4783,5187,5971,7071,9572,25819,3162,4792,8878,10769,1906,2919,1051	EGR1,JUN,NFIL3,PER1,RELB,KLF10,NR1D1,NOCT,HMOX1,NFKBIA,SQSTM1,PLK2,EDN1,CXCL1,CEBPB
11_Member	GO Biological Processes	GO:0007623	circadian rhythm	-7.40782	-4.60429	8/211	1958,3725,4783,5187,5971,7071,9572,25819	EGR1,JUN,NFIL3,PER1,RELB,KLF10,NR1D1,NOCT
11_Member	GO Biological Processes	GO:0032922	circadian regulation of gene expression	-6.3054	-3.70229	5/65	1958,5187,5971,9572,25819	EGR1,PER1,RELB,NR1D1,NOCT
11_Member	GO Biological Processes	GO:0048511	rhythmic process	-6.25003	-3.67911	8/299	1958,3725,4783,5187,5971,7071,9572,25819	EGR1,JUN,NFIL3,PER1,RELB,KLF10,NR1D1,NOCT
11_Member	GO Biological Processes	GO:0007249	I-kappaB kinase/NF-kappaB signaling	-5.33509	-2.96047	7/279	3162,4792,5187,5971,8878,9572,10769	HMOX1,NFKBIA,PER1,RELB,SQSTM1,NR1D1,PLK2
11_Member	Reactome Gene Sets	R-HSA-400253	Circadian Clock	-4.61307	-2.41123	4/70	4783,5187,9572,25819	NFIL3,PER1,NR1D1,NOCT
11_Member	GO Biological Processes	GO:0042752	regulation of circadian rhythm	-3.77056	-1.74592	4/115	5187,7071,9572,25819	PER1,KLF10,NR1D1,NOCT
11_Member	GO Biological Processes	GO:0043122	regulation of I-kappaB kinase/NF-kappaB signaling	-3.51624	-1.54349	5/245	3162,5187,8878,9572,10769	HMOX1,PER1,SQSTM1,NR1D1,PLK2
11_Member	GO Biological Processes	GO:0038061	NIK/NF-kappaB signaling	-1.98669	-0.376853	3/187	1906,4792,5971	EDN1,NFKBIA,RELB
11_Member	GO Biological Processes	GO:0002274	myeloid leukocyte activation	-1.68963	-0.124104	5/656	2919,3162,3725,5971,9572	CXCL1,HMOX1,JUN,RELB,NR1D1
11_Member	GO Biological Processes	GO:0030522	intracellular receptor signaling pathway	-1.51819	0	3/282	4792,5187,9572	NFKBIA,PER1,NR1D1
11_Member	GO Biological Processes	GO:0050727	regulation of inflammatory response	-1.47325	0	4/508	1051,4792,5187,9572	CEBPB,NFKBIA,PER1,NR1D1
11_Member	GO Biological Processes	GO:0031349	positive regulation of defense response	-1.44947	0	4/517	1051,4792,5971,9572	CEBPB,NFKBIA,RELB,NR1D1
11_Member	GO Biological Processes	GO:0002758	innate immune response-activating signal transduction	-1.44668	0	3/301	4792,5971,9572	NFKBIA,RELB,NR1D1
11_Member	GO Biological Processes	GO:0002218	activation of innate immune response	-1.36704	0	3/324	4792,5971,9572	NFKBIA,RELB,NR1D1
12_Summary	Reactome Gene Sets	R-HSA-9648895	Response of EIF2AK1 (HRI) to heme deficiency	-7.39756	-4.60429	4/15	467,1051,1649,23645,3725,51330	ATF3,CEBPB,DDIT3,PPP1R15A,JUN,TNFRSF12A
12_Member	Reactome Gene Sets	R-HSA-9648895	Response of EIF2AK1 (HRI) to heme deficiency	-7.39756	-4.60429	4/15	467,1051,1649,23645	ATF3,CEBPB,DDIT3,PPP1R15A
12_Member	GO Biological Processes	GO:1990440	positive regulation of transcription from RNA polymerase II promoter in response to endoplasmic reti	-5.66998	-3.23169	3/11	467,1051,1649	ATF3,CEBPB,DDIT3
12_Member	GO Biological Processes	GO:0036499	PERK-mediated unfolded protein response	-4.77103	-2.52747	3/21	467,1649,23645	ATF3,DDIT3,PPP1R15A
12_Member	Reactome Gene Sets	R-HSA-380994	ATF4 activates genes in response to endoplasmic reticulum stress	-4.4332	-2.26332	3/27	467,1051,1649	ATF3,CEBPB,DDIT3
12_Member	Reactome Gene Sets	R-HSA-381042	PERK regulates gene expression	-4.20755	-2.09796	3/32	467,1051,1649	ATF3,CEBPB,DDIT3
12_Member	GO Biological Processes	GO:0036003	positive regulation of transcription from RNA polymerase II promoter in response to stress	-4.1669	-2.06264	3/33	467,1051,1649	ATF3,CEBPB,DDIT3
12_Member	GO Biological Processes	GO:0006984	ER-nucleus signaling pathway	-3.67693	-1.68004	3/48	467,1649,23645	ATF3,DDIT3,PPP1R15A
12_Member	GO Biological Processes	GO:0070059	intrinsic apoptotic signaling pathway in response to endoplasmic reticulum stress	-3.32705	-1.41278	3/63	1051,1649,23645	CEBPB,DDIT3,PPP1R15A
12_Member	GO Biological Processes	GO:0034976	response to endoplasmic reticulum stress	-3.16275	-1.29389	5/293	467,1051,1649,3725,23645	ATF3,CEBPB,DDIT3,JUN,PPP1R15A
12_Member	Reactome Gene Sets	R-HSA-381119	Unfolded Protein Response (UPR)	-2.82158	-1.03523	3/94	467,1051,1649	ATF3,CEBPB,DDIT3
12_Member	Reactome Gene Sets	R-HSA-9633012	Response of EIF2AK4 (GCN2) to amino acid deficiency	-2.73218	-0.971785	3/101	467,1051,1649	ATF3,CEBPB,DDIT3
12_Member	GO Biological Processes	GO:0030968	endoplasmic reticulum unfolded protein response	-2.46955	-0.760042	3/125	467,1649,23645	ATF3,DDIT3,PPP1R15A
12_Member	GO Biological Processes	GO:0034620	cellular response to unfolded protein	-2.28941	-0.616703	3/145	467,1649,23645	ATF3,DDIT3,PPP1R15A
12_Member	GO Biological Processes	GO:0035967	cellular response to topologically incorrect protein	-2.14185	-0.499435	3/164	467,1649,23645	ATF3,DDIT3,PPP1R15A
12_Member	GO Biological Processes	GO:2001235	positive regulation of apoptotic signaling pathway	-2.03812	-0.416246	3/179	467,1649,51330	ATF3,DDIT3,TNFRSF12A
12_Member	GO Biological Processes	GO:0006986	response to unfolded protein	-2.01854	-0.402724	3/182	467,1649,23645	ATF3,DDIT3,PPP1R15A
12_Member	GO Biological Processes	GO:0035966	response to topologically incorrect protein	-1.88515	-0.29763	3/204	467,1649,23645	ATF3,DDIT3,PPP1R15A
13_Summary	KEGG Pathway	hsa05418	Fluid shear stress and atherosclerosis	-7.3104	-4.53537	7/142	1843,1906,2353,3162,3383,3725,8878,1026,1119,1958,10628,3726,1263,1490,1649,3491,3627,10769,51330,54206,1052,114789	DUSP1,EDN1,FOS,HMOX1,ICAM1,JUN,SQSTM1,CDKN1A,CHKA,EGR1,TXNIP,JUNB,PLK3,CCN2,DDIT3,CCN1,CXCL10,PLK2,TNFRSF12A,ERRFI1,CEBPD,SLC25A25
13_Member	KEGG Pathway	hsa05418	Fluid shear stress and atherosclerosis	-7.3104	-4.53537	7/142	1843,1906,2353,3162,3383,3725,8878	DUSP1,EDN1,FOS,HMOX1,ICAM1,JUN,SQSTM1
13_Member	GO Biological Processes	GO:0009636	response to toxic substance	-6.29478	-3.70065	10/533	1026,1119,1843,1906,1958,2353,3162,3383,3725,10628	CDKN1A,CHKA,DUSP1,EDN1,EGR1,FOS,HMOX1,ICAM1,JUN,TXNIP
13_Member	GO Biological Processes	GO:0051592	response to calcium ion	-5.86206	-3.36903	6/146	1843,1906,2353,3725,3726,10628	DUSP1,EDN1,FOS,JUN,JUNB,TXNIP
13_Member	GO Biological Processes	GO:0000302	response to reactive oxygen species	-5.81541	-3.33515	7/236	1263,1843,1906,2353,3162,3725,10628	PLK3,DUSP1,EDN1,FOS,HMOX1,JUN,TXNIP
13_Member	GO Biological Processes	GO:0001568	blood vessel development	-5.69099	-3.24695	11/777	1490,1649,1906,1958,3162,3491,3627,3725,3726,10769,51330	CCN2,DDIT3,EDN1,EGR1,HMOX1,CCN1,CXCL10,JUN,JUNB,PLK2,TNFRSF12A
13_Member	GO Biological Processes	GO:0010038	response to metal ion	-5.62028	-3.1988	8/363	1843,1906,2353,3162,3383,3725,3726,10628	DUSP1,EDN1,FOS,HMOX1,ICAM1,JUN,JUNB,TXNIP
13_Member	GO Biological Processes	GO:0046677	response to antibiotic	-4.85216	-2.59751	7/331	1843,1906,1958,3162,3383,3725,10628	DUSP1,EDN1,EGR1,HMOX1,ICAM1,JUN,TXNIP
13_Member	GO Biological Processes	GO:0048514	blood vessel morphogenesis	-4.43627	-2.26332	9/690	1490,1906,3162,3491,3627,3725,3726,10769,51330	CCN2,EDN1,HMOX1,CCN1,CXCL10,JUN,JUNB,PLK2,TNFRSF12A
13_Member	GO Biological Processes	GO:1904705	regulation of vascular smooth muscle cell proliferation	-4.28063	-2.1405	4/85	1026,1906,3162,3725	CDKN1A,EDN1,HMOX1,JUN
13_Member	GO Biological Processes	GO:1990874	vascular smooth muscle cell proliferation	-4.28063	-2.1405	4/85	1026,1906,3162,3725	CDKN1A,EDN1,HMOX1,JUN
13_Member	GO Biological Processes	GO:0010035	response to inorganic substance	-4.23892	-2.11847	8/564	1843,1906,2353,3162,3383,3725,3726,10628	DUSP1,EDN1,FOS,HMOX1,ICAM1,JUN,JUNB,TXNIP
13_Member	GO Biological Processes	GO:0001525	angiogenesis	-4.08192	-1.99326	8/594	1490,1906,3162,3491,3627,3725,10769,51330	CCN2,EDN1,HMOX1,CCN1,CXCL10,JUN,PLK2,TNFRSF12A
13_Member	GO Biological Processes	GO:0006979	response to oxidative stress	-3.95937	-1.89794	7/458	1263,1843,1906,2353,3162,3725,10628	PLK3,DUSP1,EDN1,FOS,HMOX1,JUN,TXNIP
13_Member	GO Biological Processes	GO:0042542	response to hydrogen peroxide	-3.37501	-1.44151	4/146	1843,3162,3725,10628	DUSP1,HMOX1,JUN,TXNIP
13_Member	GO Biological Processes	GO:0048660	regulation of smooth muscle cell proliferation	-3.13617	-1.27495	4/169	1026,1906,3162,3725	CDKN1A,EDN1,HMOX1,JUN
13_Member	GO Biological Processes	GO:0048659	smooth muscle cell proliferation	-3.1171	-1.26457	4/171	1026,1906,3162,3725	CDKN1A,EDN1,HMOX1,JUN
13_Member	GO Biological Processes	GO:0010634	positive regulation of epithelial cell migration	-3.07966	-1.23912	4/175	1906,3162,3725,10769	EDN1,HMOX1,JUN,PLK2
13_Member	GO Biological Processes	GO:0048661	positive regulation of smooth muscle cell proliferation	-2.73218	-0.971785	3/101	1906,3162,3725	EDN1,HMOX1,JUN
13_Member	KEGG Pathway	hsa04066	HIF-1 signaling pathway	-2.73218	-0.971785	3/101	1026,1906,3162	CDKN1A,EDN1,HMOX1
13_Member	GO Biological Processes	GO:0033002	muscle cell proliferation	-2.57697	-0.844453	4/240	1026,1906,3162,3725	CDKN1A,EDN1,HMOX1,JUN
13_Member	GO Biological Processes	GO:0043500	muscle adaptation	-2.52977	-0.813805	3/119	1906,3162,54206	EDN1,HMOX1,ERRFI1
13_Member	GO Biological Processes	GO:1901342	regulation of vasculature development	-2.41599	-0.713879	5/434	1958,3162,3627,10769,51330	EGR1,HMOX1,CXCL10,PLK2,TNFRSF12A
13_Member	GO Biological Processes	GO:0010595	positive regulation of endothelial cell migration	-2.41239	-0.712381	3/131	1906,3162,10769	EDN1,HMOX1,PLK2
13_Member	GO Biological Processes	GO:0010632	regulation of epithelial cell migration	-2.24847	-0.586423	4/297	1906,3162,3725,10769	EDN1,HMOX1,JUN,PLK2
13_Member	GO Biological Processes	GO:0010631	epithelial cell migration	-1.96507	-0.360292	4/359	1906,3162,3725,10769	EDN1,HMOX1,JUN,PLK2
13_Member	GO Biological Processes	GO:0090132	epithelium migration	-1.95284	-0.35307	4/362	1906,3162,3725,10769	EDN1,HMOX1,JUN,PLK2
13_Member	GO Biological Processes	GO:0090130	tissue migration	-1.92875	-0.330634	4/368	1906,3162,3725,10769	EDN1,HMOX1,JUN,PLK2
13_Member	GO Biological Processes	GO:0045765	regulation of angiogenesis	-1.83689	-0.256563	4/392	3162,3627,10769,51330	HMOX1,CXCL10,PLK2,TNFRSF12A
13_Member	GO Biological Processes	GO:1904018	positive regulation of vasculature development	-1.73229	-0.162149	3/233	1958,3162,10769	EGR1,HMOX1,PLK2
13_Member	GO Biological Processes	GO:0010594	regulation of endothelial cell migration	-1.72742	-0.158045	3/234	1906,3162,10769	EDN1,HMOX1,PLK2
13_Member	GO Biological Processes	GO:0090257	regulation of muscle system process	-1.62147	-0.065043	3/257	1490,1906,54206	CCN2,EDN1,ERRFI1
13_Member	GO Biological Processes	GO:0003012	muscle system process	-1.60375	-0.0510566	4/462	1490,1906,3162,54206	CCN2,EDN1,HMOX1,ERRFI1
13_Member	GO Biological Processes	GO:0001667	ameboidal-type cell migration	-1.57403	-0.0235572	4/472	1906,3162,3725,10769	EDN1,HMOX1,JUN,PLK2
13_Member	GO Biological Processes	GO:0043542	endothelial cell migration	-1.52605	0	3/280	1906,3162,10769	EDN1,HMOX1,PLK2
13_Member	GO Biological Processes	GO:0007423	sensory organ development	-1.35704	0	4/554	1052,1906,3725,114789	CEBPD,EDN1,JUN,SLC25A25
14_Summary	GO Biological Processes	GO:0038066	p38MAPK cascade	-6.75501	-4.07935	5/53	1843,4616,5187,7538,10912,1649,2353,3725,4792,1490,1906,8870,10769,23645,27063,5971,1026,1263,3627,9518,57018,1958,3491,91947	DUSP1,GADD45B,PER1,ZFP36,GADD45G,DDIT3,FOS,JUN,NFKBIA,CCN2,EDN1,IER3,PLK2,PPP1R15A,ANKRD1,RELB,CDKN1A,PLK3,CXCL10,GDF15,CCNL1,EGR1,CCN1,ARRDC4
14_Member	GO Biological Processes	GO:0038066	p38MAPK cascade	-6.75501	-4.07935	5/53	1843,4616,5187,7538,10912	DUSP1,GADD45B,PER1,ZFP36,GADD45G
14_Member	KEGG Pathway	hsa04210	Apoptosis	-6.00514	-3.48537	6/138	1649,2353,3725,4616,4792,10912	DDIT3,FOS,JUN,GADD45B,NFKBIA,GADD45G
14_Member	GO Biological Processes	GO:0080135	regulation of cellular response to stress	-5.75635	-3.30648	11/765	1490,1649,1843,1906,4616,5187,8870,10769,10912,23645,27063	CCN2,DDIT3,DUSP1,EDN1,GADD45B,PER1,IER3,PLK2,GADD45G,PPP1R15A,ANKRD1
14_Member	KEGG Pathway	hsa04010	MAPK signaling pathway	-5.59236	-3.18174	7/255	1649,1843,2353,3725,4616,5971,10912	DDIT3,DUSP1,FOS,JUN,GADD45B,RELB,GADD45G
14_Member	GO Biological Processes	GO:1900744	regulation of p38MAPK cascade	-5.26922	-2.9186	4/48	1843,4616,5187,10912	DUSP1,GADD45B,PER1,GADD45G
14_Member	GO Biological Processes	GO:0051403	stress-activated MAPK cascade	-5.25466	-2.91328	7/287	1490,1843,1906,4616,5187,7538,10912	CCN2,DUSP1,EDN1,GADD45B,PER1,ZFP36,GADD45G
14_Member	GO Biological Processes	GO:0031098	stress-activated protein kinase signaling cascade	-4.97351	-2.68782	7/317	1490,1843,1906,4616,5187,7538,10912	CCN2,DUSP1,EDN1,GADD45B,PER1,ZFP36,GADD45G
14_Member	Canonical Pathways	M54	PID IL12 2PATHWAY	-4.79495	-2.54403	4/63	2353,4616,5971,10912	FOS,GADD45B,RELB,GADD45G
14_Member	KEGG Pathway	hsa04068	FoxO signaling pathway	-4.78514	-2.53791	5/132	1026,1263,4616,10769,10912	CDKN1A,PLK3,GADD45B,PLK2,GADD45G
14_Member	GO Biological Processes	GO:0032872	regulation of stress-activated MAPK cascade	-4.63462	-2.42946	6/239	1490,1843,1906,4616,5187,10912	CCN2,DUSP1,EDN1,GADD45B,PER1,GADD45G
14_Member	GO Biological Processes	GO:0070302	regulation of stress-activated protein kinase signaling cascade	-4.60418	-2.40564	6/242	1490,1843,1906,4616,5187,10912	CCN2,DUSP1,EDN1,GADD45B,PER1,GADD45G
14_Member	GO Biological Processes	GO:0071900	regulation of protein serine/threonine kinase activity	-4.44058	-2.26449	8/528	1026,1843,1906,3627,4616,9518,10912,57018	CDKN1A,DUSP1,EDN1,CXCL10,GADD45B,GDF15,GADD45G,CCNL1
14_Member	GO Biological Processes	GO:0046328	regulation of JNK cascade	-4.09565	-2.00185	5/184	1490,1906,4616,5187,10912	CCN2,EDN1,GADD45B,PER1,GADD45G
14_Member	GO Biological Processes	GO:0007254	JNK cascade	-3.79755	-1.764	5/213	1490,1906,4616,5187,10912	CCN2,EDN1,GADD45B,PER1,GADD45G
14_Member	GO Biological Processes	GO:0051347	positive regulation of transferase activity	-3.6274	-1.6387	8/692	1026,1906,1958,3491,4616,9518,10912,91947	CDKN1A,EDN1,EGR1,CCN1,GADD45B,GDF15,GADD45G,ARRDC4
14_Member	GO Biological Processes	GO:0045860	positive regulation of protein kinase activity	-3.52162	-1.54691	7/540	1026,1906,1958,3491,4616,9518,10912	CDKN1A,EDN1,EGR1,CCN1,GADD45B,GDF15,GADD45G
14_Member	GO Biological Processes	GO:0046330	positive regulation of JNK cascade	-3.47977	-1.51683	4/137	1490,1906,4616,10912	CCN2,EDN1,GADD45B,GADD45G
14_Member	KEGG Pathway	hsa04115	p53 signaling pathway	-3.21111	-1.33134	3/69	1026,4616,10912	CDKN1A,GADD45B,GADD45G
14_Member	GO Biological Processes	GO:0033674	positive regulation of kinase activity	-3.19288	-1.31626	7/613	1026,1906,1958,3491,4616,9518,10912	CDKN1A,EDN1,EGR1,CCN1,GADD45B,GDF15,GADD45G
14_Member	GO Biological Processes	GO:0032874	positive regulation of stress-activated MAPK cascade	-3.13617	-1.27495	4/169	1490,1906,4616,10912	CCN2,EDN1,GADD45B,GADD45G
14_Member	GO Biological Processes	GO:0070304	positive regulation of stress-activated protein kinase signaling cascade	-3.1171	-1.26457	4/171	1490,1906,4616,10912	CCN2,EDN1,GADD45B,GADD45G
14_Member	GO Biological Processes	GO:0043405	regulation of MAP kinase activity	-2.85235	-1.05438	5/344	1843,1906,4616,9518,10912	DUSP1,EDN1,GADD45B,GDF15,GADD45G
14_Member	KEGG Pathway	hsa04110	Cell cycle	-2.47937	-0.76879	3/124	1026,4616,10912	CDKN1A,GADD45B,GADD45G
14_Member	GO Biological Processes	GO:0043406	positive regulation of MAP kinase activity	-2.43472	-0.728396	4/263	1906,4616,9518,10912	EDN1,GADD45B,GDF15,GADD45G
14_Member	GO Biological Processes	GO:0071902	positive regulation of protein serine/threonine kinase activity	-2.03237	-0.412286	4/343	1906,4616,9518,10912	EDN1,GADD45B,GDF15,GADD45G
14_Member	GO Biological Processes	GO:0032147	activation of protein kinase activity	-1.33133	0	3/335	4616,9518,10912	GADD45B,GDF15,GADD45G
15_Summary	GO Biological Processes	GO:0043618	regulation of transcription from RNA polymerase II promoter in response to stress	-6.38366	-3.76352	6/119	467,1051,1649,1958,3162,3725,1026,3383,23645,51330,54541,2353,4792,1052,3475,10769,1843,2919,7071,3627,26137	ATF3,CEBPB,DDIT3,EGR1,HMOX1,JUN,CDKN1A,ICAM1,PPP1R15A,TNFRSF12A,DDIT4,FOS,NFKBIA,CEBPD,IFRD1,PLK2,DUSP1,CXCL1,KLF10,CXCL10,ZBTB20
15_Member	GO Biological Processes	GO:0043618	regulation of transcription from RNA polymerase II promoter in response to stress	-6.38366	-3.76352	6/119	467,1051,1649,1958,3162,3725	ATF3,CEBPB,DDIT3,EGR1,HMOX1,JUN
15_Member	GO Biological Processes	GO:0043620	regulation of DNA-templated transcription in response to stress	-6.25758	-3.67911	6/125	467,1051,1649,1958,3162,3725	ATF3,CEBPB,DDIT3,EGR1,HMOX1,JUN
15_Member	GO Biological Processes	GO:0097190	apoptotic signaling pathway	-5.78447	-3.3227	10/607	467,1026,1051,1649,3162,3383,3725,23645,51330,54541	ATF3,CDKN1A,CEBPB,DDIT3,HMOX1,ICAM1,JUN,PPP1R15A,TNFRSF12A,DDIT4
15_Member	GO Biological Processes	GO:1901216	positive regulation of neuron death	-5.43858	-3.04889	5/97	1649,1958,2353,3725,54541	DDIT3,EGR1,FOS,JUN,DDIT4
15_Member	GO Biological Processes	GO:0043392	negative regulation of DNA binding	-5.12889	-2.80101	4/52	1649,3162,3725,4792	DDIT3,HMOX1,JUN,NFKBIA
15_Member	GO Biological Processes	GO:1901214	regulation of neuron death	-4.96464	-2.68296	7/318	1051,1649,1958,2353,3162,3725,54541	CEBPB,DDIT3,EGR1,FOS,HMOX1,JUN,DDIT4
15_Member	Canonical Pathways	M279	PID RB 1PATHWAY	-4.74089	-2.50815	4/65	1026,1051,1052,3725	CDKN1A,CEBPB,CEBPD,JUN
15_Member	GO Biological Processes	GO:0070997	neuron death	-4.65678	-2.44826	7/355	1051,1649,1958,2353,3162,3725,54541	CEBPB,DDIT3,EGR1,FOS,HMOX1,JUN,DDIT4
15_Member	GO Biological Processes	GO:0051100	negative regulation of binding	-4.24628	-2.12308	5/171	1026,1649,3162,3725,4792	CDKN1A,DDIT3,HMOX1,JUN,NFKBIA
15_Member	GO Biological Processes	GO:0097193	intrinsic apoptotic signaling pathway	-4.1749	-2.06798	6/289	1026,1051,1649,3162,23645,54541	CDKN1A,CEBPB,DDIT3,HMOX1,PPP1R15A,DDIT4
15_Member	GO Biological Processes	GO:0046685	response to arsenic-containing substance	-4.12752	-2.03113	3/34	467,1026,3162	ATF3,CDKN1A,HMOX1
15_Member	Canonical Pathways	M229	PID P38 ALPHA BETA DOWNSTREAM PATHWAY	-3.98134	-1.91751	3/38	1051,1649,3725	CEBPB,DDIT3,JUN
15_Member	GO Biological Processes	GO:0031099	regeneration	-3.93555	-1.88126	5/199	1026,1051,3162,3475,3725	CDKN1A,CEBPB,HMOX1,IFRD1,JUN
15_Member	GO Biological Processes	GO:0051101	regulation of DNA binding	-3.65841	-1.66359	4/123	1649,3162,3725,4792	DDIT3,HMOX1,JUN,NFKBIA
15_Member	GO Biological Processes	GO:0051098	regulation of binding	-3.59096	-1.60631	6/370	1026,1649,3162,3725,4792,10769	CDKN1A,DDIT3,HMOX1,JUN,NFKBIA,PLK2
15_Member	Canonical Pathways	M254	PID MYC REPRESS PATHWAY	-3.32705	-1.41278	3/63	1026,1052,1649	CDKN1A,CEBPD,DDIT3
15_Member	GO Biological Processes	GO:0031100	animal organ regeneration	-3.12235	-1.26564	3/74	1026,1051,3162	CDKN1A,CEBPB,HMOX1
15_Member	Canonical Pathways	M195	PID CMYB PATHWAY	-2.96244	-1.1361	3/84	1026,1051,1052	CDKN1A,CEBPB,CEBPD
15_Member	GO Biological Processes	GO:0043523	regulation of neuron apoptotic process	-2.7649	-0.992341	4/213	1051,1649,3162,3725	CEBPB,DDIT3,HMOX1,JUN
15_Member	GO Biological Processes	GO:0008630	intrinsic apoptotic signaling pathway in response to DNA damage	-2.70785	-0.954594	3/103	1026,3162,54541	CDKN1A,HMOX1,DDIT4
15_Member	GO Biological Processes	GO:0008285	negative regulation of cell proliferation	-2.6135	-0.87303	7/773	1026,1051,1843,2919,3162,3725,7071	CDKN1A,CEBPB,DUSP1,CXCL1,HMOX1,JUN,KLF10
15_Member	GO Biological Processes	GO:0051402	neuron apoptotic process	-2.55756	-0.83285	4/243	1051,1649,3162,3725	CEBPB,DDIT3,HMOX1,JUN
15_Member	GO Biological Processes	GO:0034605	cellular response to heat	-2.36689	-0.679229	3/136	1026,3162,3627	CDKN1A,HMOX1,CXCL10
15_Member	GO Biological Processes	GO:0001889	liver development	-2.34046	-0.655827	3/139	1051,3162,3725	CEBPB,HMOX1,JUN
15_Member	GO Biological Processes	GO:0061008	hepaticobiliary system development	-2.31464	-0.637995	3/142	1051,3162,3725	CEBPB,HMOX1,JUN
15_Member	GO Biological Processes	GO:0001819	positive regulation of cytokine production	-2.2821	-0.610377	5/467	1051,1649,1958,3162,26137	CEBPB,DDIT3,EGR1,HMOX1,ZBTB20
15_Member	GO Biological Processes	GO:0043524	negative regulation of neuron apoptotic process	-2.26474	-0.596912	3/148	1051,3162,3725	CEBPB,HMOX1,JUN
15_Member	GO Biological Processes	GO:0043433	negative regulation of DNA-binding transcription factor activity	-2.08528	-0.452806	3/172	1649,3162,4792	DDIT3,HMOX1,NFKBIA
15_Member	GO Biological Processes	GO:0009408	response to heat	-2.05138	-0.424241	3/177	1026,3162,3627	CDKN1A,HMOX1,CXCL10
15_Member	KEGG Pathway	hsa05202	Transcriptional misregulation in cancer	-2.03155	-0.412286	3/180	1026,1051,1649	CDKN1A,CEBPB,DDIT3
15_Member	GO Biological Processes	GO:1901215	negative regulation of neuron death	-1.85157	-0.268861	3/210	1051,3162,3725	CEBPB,HMOX1,JUN
15_Member	KEGG Pathway	hsa05206	MicroRNAs in cancer	-1.45395	0	3/299	1026,3162,54541	CDKN1A,HMOX1,DDIT4
16_Summary	GO Biological Processes	GO:1901652	response to peptide	-6.28736	-3.70065	10/534	1490,1906,1958,3383,4792,5166,7071,9518,54206,64506,1051,1843	CCN2,EDN1,EGR1,ICAM1,NFKBIA,PDK4,KLF10,GDF15,ERRFI1,CPEB1,CEBPB,DUSP1
16_Member	GO Biological Processes	GO:1901652	response to peptide	-6.28736	-3.70065	10/534	1490,1906,1958,3383,4792,5166,7071,9518,54206,64506	CCN2,EDN1,EGR1,ICAM1,NFKBIA,PDK4,KLF10,GDF15,ERRFI1,CPEB1
16_Member	GO Biological Processes	GO:0001101	response to acid chemical	-5.76561	-3.30982	8/347	1051,1490,1843,1906,1958,3383,5166,64506	CEBPB,CCN2,DUSP1,EDN1,EGR1,ICAM1,PDK4,CPEB1
16_Member	GO Biological Processes	GO:0043200	response to amino acid	-5.09453	-2.77106	5/114	1051,1490,1906,3383,64506	CEBPB,CCN2,EDN1,ICAM1,CPEB1
16_Member	GO Biological Processes	GO:0043434	response to peptide hormone	-4.98649	-2.69269	8/443	1490,1906,1958,3383,5166,9518,54206,64506	CCN2,EDN1,EGR1,ICAM1,PDK4,GDF15,ERRFI1,CPEB1
16_Member	GO Biological Processes	GO:0071417	cellular response to organonitrogen compound	-4.93107	-2.66119	9/597	1051,1906,1958,3383,5166,7071,9518,54206,64506	CEBPB,EDN1,EGR1,ICAM1,PDK4,KLF10,GDF15,ERRFI1,CPEB1
16_Member	GO Biological Processes	GO:1901699	cellular response to nitrogen compound	-4.58697	-2.39171	9/660	1051,1906,1958,3383,5166,7071,9518,54206,64506	CEBPB,EDN1,EGR1,ICAM1,PDK4,KLF10,GDF15,ERRFI1,CPEB1
16_Member	GO Biological Processes	GO:1901653	cellular response to peptide	-4.34789	-2.18715	7/397	1906,3383,5166,7071,9518,54206,64506	EDN1,ICAM1,PDK4,KLF10,GDF15,ERRFI1,CPEB1
16_Member	GO Biological Processes	GO:0071229	cellular response to acid chemical	-3.80707	-1.77126	5/212	1051,1906,1958,5166,64506	CEBPB,EDN1,EGR1,PDK4,CPEB1
16_Member	GO Biological Processes	GO:0032868	response to insulin	-3.25875	-1.36594	5/279	1958,3383,5166,54206,64506	EGR1,ICAM1,PDK4,ERRFI1,CPEB1
16_Member	GO Biological Processes	GO:0071375	cellular response to peptide hormone stimulus	-2.94964	-1.1254	5/327	1906,5166,9518,54206,64506	EDN1,PDK4,GDF15,ERRFI1,CPEB1
16_Member	GO Biological Processes	GO:0032869	cellular response to insulin stimulus	-1.78242	-0.208389	3/223	5166,54206,64506	PDK4,ERRFI1,CPEB1
17_Summary	GO Biological Processes	GO:0035914	skeletal muscle cell differentiation	-6.17484	-3.61916	5/69	467,1958,2353,23764,27063,1649,1906,3475,3627,9518,3726	ATF3,EGR1,FOS,MAFF,ANKRD1,DDIT3,EDN1,IFRD1,CXCL10,GDF15,JUNB
17_Member	GO Biological Processes	GO:0035914	skeletal muscle cell differentiation	-6.17484	-3.61916	5/69	467,1958,2353,23764,27063	ATF3,EGR1,FOS,MAFF,ANKRD1
17_Member	GO Biological Processes	GO:0061061	muscle structure development	-5.36851	-2.98892	10/676	467,1649,1906,1958,2353,3475,3627,9518,23764,27063	ATF3,DDIT3,EDN1,EGR1,FOS,IFRD1,CXCL10,GDF15,MAFF,ANKRD1
17_Member	GO Biological Processes	GO:0007519	skeletal muscle tissue development	-4.4098	-2.24299	5/158	467,1958,2353,23764,27063	ATF3,EGR1,FOS,MAFF,ANKRD1
17_Member	GO Biological Processes	GO:0014706	striated muscle tissue development	-4.39676	-2.23299	7/390	467,1906,1958,2353,3475,23764,27063	ATF3,EDN1,EGR1,FOS,IFRD1,MAFF,ANKRD1
17_Member	GO Biological Processes	GO:0060538	skeletal muscle organ development	-4.29513	-2.14629	5/167	467,1958,2353,23764,27063	ATF3,EGR1,FOS,MAFF,ANKRD1
17_Member	GO Biological Processes	GO:0007517	muscle organ development	-4.28647	-2.14055	7/406	467,1906,1958,2353,3627,23764,27063	ATF3,EDN1,EGR1,FOS,CXCL10,MAFF,ANKRD1
17_Member	GO Biological Processes	GO:0060537	muscle tissue development	-4.26634	-2.13193	7/409	467,1906,1958,2353,3475,23764,27063	ATF3,EDN1,EGR1,FOS,IFRD1,MAFF,ANKRD1
17_Member	GO Biological Processes	GO:0044706	multi-multicellular organism process	-2.68529	-0.935563	4/224	1906,2353,3726,23764	EDN1,FOS,JUNB,MAFF
18_Summary	GO Biological Processes	GO:0071363	cellular response to growth factor stimulus	-6.09584	-3.56206	11/706	1490,1906,1958,2353,3491,3725,7538,9518,27063,54206,54541,114789,1026	CCN2,EDN1,EGR1,FOS,CCN1,JUN,ZFP36,GDF15,ANKRD1,ERRFI1,DDIT4,SLC25A25,CDKN1A
18_Member	GO Biological Processes	GO:0071363	cellular response to growth factor stimulus	-6.09584	-3.56206	11/706	1490,1906,1958,2353,3491,3725,7538,9518,27063,54206,54541	CCN2,EDN1,EGR1,FOS,CCN1,JUN,ZFP36,GDF15,ANKRD1,ERRFI1,DDIT4
18_Member	GO Biological Processes	GO:0070848	response to growth factor	-5.91931	-3.41975	11/736	1490,1906,1958,2353,3491,3725,7538,9518,27063,54206,54541	CCN2,EDN1,EGR1,FOS,CCN1,JUN,ZFP36,GDF15,ANKRD1,ERRFI1,DDIT4
18_Member	GO Biological Processes	GO:0061448	connective tissue development	-3.26581	-1.36995	5/278	1490,1906,1958,3491,114789	CCN2,EDN1,EGR1,CCN1,SLC25A25
18_Member	GO Biological Processes	GO:0030509	BMP signaling pathway	-2.19391	-0.543192	3/157	1958,3491,9518	EGR1,CCN1,GDF15
18_Member	GO Biological Processes	GO:0071772	response to BMP	-2.09914	-0.464798	3/170	1958,3491,9518	EGR1,CCN1,GDF15
18_Member	GO Biological Processes	GO:0071773	cellular response to BMP stimulus	-2.09914	-0.464798	3/170	1958,3491,9518	EGR1,CCN1,GDF15
18_Member	GO Biological Processes	GO:0007507	heart development	-1.87192	-0.286007	5/589	1026,1906,3491,3725,27063	CDKN1A,EDN1,CCN1,JUN,ANKRD1
18_Member	GO Biological Processes	GO:0051216	cartilage development	-1.84062	-0.259501	3/212	1490,1906,3491	CCN2,EDN1,CCN1
18_Member	GO Biological Processes	GO:0003007	heart morphogenesis	-1.60417	-0.0510566	3/261	3491,3725,27063	CCN1,JUN,ANKRD1
19_Summary	GO Biological Processes	GO:1990868	response to chemokine	-5.43858	-3.04889	5/97	1843,1906,2919,3627,6364,3383,3162,3491,3725,10769,4792,1649,3475,9518,27063,51330,1051,1490,5166	DUSP1,EDN1,CXCL1,CXCL10,CCL20,ICAM1,HMOX1,CCN1,JUN,PLK2,NFKBIA,DDIT3,IFRD1,GDF15,ANKRD1,TNFRSF12A,CEBPB,CCN2,PDK4
19_Member	GO Biological Processes	GO:1990868	response to chemokine	-5.43858	-3.04889	5/97	1843,1906,2919,3627,6364	DUSP1,EDN1,CXCL1,CXCL10,CCL20
19_Member	GO Biological Processes	GO:1990869	cellular response to chemokine	-5.43858	-3.04889	5/97	1843,1906,2919,3627,6364	DUSP1,EDN1,CXCL1,CXCL10,CCL20
19_Member	Reactome Gene Sets	R-HSA-6783783	Interleukin-10 signaling	-5.30623	-2.94137	4/47	2919,3383,3627,6364	CXCL1,ICAM1,CXCL10,CCL20
19_Member	GO Biological Processes	GO:0002685	regulation of leukocyte migration	-5.01183	-2.70996	6/205	1843,1906,3162,3383,3627,6364	DUSP1,EDN1,HMOX1,ICAM1,CXCL10,CCL20
19_Member	GO Biological Processes	GO:0030335	positive regulation of cell migration	-4.26058	-2.129	8/560	1906,3162,3383,3491,3627,3725,6364,10769	EDN1,HMOX1,ICAM1,CCN1,CXCL10,JUN,CCL20,PLK2
19_Member	GO Biological Processes	GO:0070098	chemokine-mediated signaling pathway	-4.22163	-2.10392	4/88	1906,2919,3627,6364	EDN1,CXCL1,CXCL10,CCL20
19_Member	GO Biological Processes	GO:2000147	positive regulation of cell motility	-4.13321	-2.03421	8/584	1906,3162,3383,3491,3627,3725,6364,10769	EDN1,HMOX1,ICAM1,CCN1,CXCL10,JUN,CCL20,PLK2
19_Member	GO Biological Processes	GO:0051272	positive regulation of cellular component movement	-4.04661	-1.9605	8/601	1906,3162,3383,3491,3627,3725,6364,10769	EDN1,HMOX1,ICAM1,CCN1,CXCL10,JUN,CCL20,PLK2
19_Member	GO Biological Processes	GO:0030593	neutrophil chemotaxis	-4.00521	-1.93408	4/100	1906,2919,3627,6364	EDN1,CXCL1,CXCL10,CCL20
19_Member	GO Biological Processes	GO:0040017	positive regulation of locomotion	-3.99209	-1.9234	8/612	1906,3162,3383,3491,3627,3725,6364,10769	EDN1,HMOX1,ICAM1,CCN1,CXCL10,JUN,CCL20,PLK2
19_Member	GO Biological Processes	GO:0097529	myeloid leukocyte migration	-3.80707	-1.77126	5/212	1843,1906,2919,3627,6364	DUSP1,EDN1,CXCL1,CXCL10,CCL20
19_Member	GO Biological Processes	GO:1990266	neutrophil migration	-3.74176	-1.7255	4/117	1906,2919,3627,6364	EDN1,CXCL1,CXCL10,CCL20
19_Member	GO Biological Processes	GO:0071621	granulocyte chemotaxis	-3.71348	-1.70187	4/119	1906,2919,3627,6364	EDN1,CXCL1,CXCL10,CCL20
19_Member	GO Biological Processes	GO:0030595	leukocyte chemotaxis	-3.70491	-1.69625	5/223	1843,1906,2919,3627,6364	DUSP1,EDN1,CXCL1,CXCL10,CCL20
19_Member	GO Biological Processes	GO:0050900	leukocyte migration	-3.70361	-1.69625	7/504	1843,1906,2919,3162,3383,3627,6364	DUSP1,EDN1,CXCL1,HMOX1,ICAM1,CXCL10,CCL20
19_Member	GO Biological Processes	GO:0002687	positive regulation of leukocyte migration	-3.50406	-1.53326	4/135	1906,3383,3627,6364	EDN1,ICAM1,CXCL10,CCL20
19_Member	GO Biological Processes	GO:0097530	granulocyte migration	-3.44405	-1.49043	4/140	1906,2919,3627,6364	EDN1,CXCL1,CXCL10,CCL20
19_Member	Reactome Gene Sets	R-HSA-380108	Chemokine receptors bind chemokines	-3.411	-1.46481	3/59	2919,3627,6364	CXCL1,CXCL10,CCL20
19_Member	GO Biological Processes	GO:0002548	monocyte chemotaxis	-3.24854	-1.3624	3/67	1843,3627,6364	DUSP1,CXCL10,CCL20
19_Member	GO Biological Processes	GO:0072678	T cell migration	-3.24854	-1.3624	3/67	3383,3627,6364	ICAM1,CXCL10,CCL20
19_Member	GO Biological Processes	GO:0060326	cell chemotaxis	-3.09087	-1.24598	5/304	1843,1906,2919,3627,6364	DUSP1,EDN1,CXCL1,CXCL10,CCL20
19_Member	KEGG Pathway	hsa04062	Chemokine signaling pathway	-3.01635	-1.18154	4/182	2919,3627,4792,6364	CXCL1,CXCL10,NFKBIA,CCL20
19_Member	GO Biological Processes	GO:0045445	myoblast differentiation	-2.93289	-1.12216	3/86	1649,3475,3627	DDIT3,IFRD1,CXCL10
19_Member	Reactome Gene Sets	R-HSA-375276	Peptide ligand-binding receptors	-2.85713	-1.05654	4/201	1906,2919,3627,6364	EDN1,CXCL1,CXCL10,CCL20
19_Member	GO Biological Processes	GO:0071674	mononuclear cell migration	-2.84844	-1.05438	3/92	1843,3627,6364	DUSP1,CXCL10,CCL20
19_Member	GO Biological Processes	GO:0042692	muscle cell differentiation	-2.62424	-0.882623	5/388	1906,3475,3627,9518,27063	EDN1,IFRD1,CXCL10,GDF15,ANKRD1
19_Member	GO Biological Processes	GO:0072676	lymphocyte migration	-2.56112	-0.833074	3/116	3383,3627,6364	ICAM1,CXCL10,CCL20
19_Member	GO Biological Processes	GO:0002688	regulation of leukocyte chemotaxis	-2.55057	-0.828061	3/117	1843,1906,3627	DUSP1,EDN1,CXCL10
19_Member	GO Biological Processes	GO:0051153	regulation of striated muscle cell differentiation	-2.51951	-0.804626	3/120	1906,3627,9518	EDN1,CXCL10,GDF15
19_Member	KEGG Pathway	hsa04060	Cytokine-cytokine receptor interaction	-2.3942	-0.699381	4/270	2919,3627,6364,51330	CXCL1,CXCL10,CCL20,TNFRSF12A
19_Member	GO Biological Processes	GO:0006935	chemotaxis	-2.34207	-0.656437	6/649	1843,1906,2919,3491,3627,6364	DUSP1,EDN1,CXCL1,CCN1,CXCL10,CCL20
19_Member	GO Biological Processes	GO:0042330	taxis	-2.33562	-0.653003	6/651	1843,1906,2919,3491,3627,6364	DUSP1,EDN1,CXCL1,CCN1,CXCL10,CCL20
19_Member	GO Biological Processes	GO:0051146	striated muscle cell differentiation	-2.25874	-0.591877	4/295	1906,3627,9518,27063	EDN1,CXCL10,GDF15,ANKRD1
19_Member	GO Biological Processes	GO:0032103	positive regulation of response to external stimulus	-2.11266	-0.472076	4/325	1051,1906,3627,4792	CEBPB,EDN1,CXCL10,NFKBIA
19_Member	Reactome Gene Sets	R-HSA-373076	Class A/1 (Rhodopsin-like receptors)	-2.06743	-0.439408	4/335	1906,2919,3627,6364	EDN1,CXCL1,CXCL10,CCL20
19_Member	GO Biological Processes	GO:0060401	cytosolic calcium ion transport	-2.03155	-0.412286	3/180	1490,1649,3627	CCN2,DDIT3,CXCL10
19_Member	Canonical Pathways	M5883	NABA SECRETED FACTORS	-2.02806	-0.409658	4/344	2919,3627,6364,9518	CXCL1,CXCL10,CCL20,GDF15
19_Member	GO Biological Processes	GO:0071346	cellular response to interferon-gamma	-2.01854	-0.402724	3/182	1906,3383,6364	EDN1,ICAM1,CCL20
19_Member	GO Biological Processes	GO:0051147	regulation of muscle cell differentiation	-1.99931	-0.386071	3/185	1906,3627,9518	EDN1,CXCL10,GDF15
19_Member	GO Biological Processes	GO:0034341	response to interferon-gamma	-1.89659	-0.307457	3/202	1906,3383,6364	EDN1,ICAM1,CCL20
19_Member	GO Biological Processes	GO:0050920	regulation of chemotaxis	-1.79796	-0.220796	3/220	1843,1906,3627	DUSP1,EDN1,CXCL10
19_Member	Reactome Gene Sets	R-HSA-500792	GPCR ligand binding	-1.58879	-0.0368377	4/467	1906,2919,3627,6364	EDN1,CXCL1,CXCL10,CCL20
19_Member	GO Biological Processes	GO:0043270	positive regulation of ion transport	-1.53796	0	3/277	1051,1906,3627	CEBPB,EDN1,CXCL10
19_Member	GO Biological Processes	GO:0055080	cation homeostasis	-1.47557	0	5/748	1649,1906,3162,3627,5166	DDIT3,EDN1,HMOX1,CXCL10,PDK4
19_Member	GO Biological Processes	GO:0098771	inorganic ion homeostasis	-1.45235	0	5/759	1649,1906,3162,3627,5166	DDIT3,EDN1,HMOX1,CXCL10,PDK4
19_Member	GO Biological Processes	GO:0007204	positive regulation of cytosolic calcium ion concentration	-1.34092	0	3/332	1649,1906,3627	DDIT3,EDN1,CXCL10
19_Member	GO Biological Processes	GO:0051235	maintenance of location	-1.30624	0	3/343	1649,3627,4792	DDIT3,CXCL10,NFKBIA
20_Summary	GO Biological Processes	GO:0009611	response to wounding	-5.28452	-2.92445	10/691	1026,1490,1906,3162,3475,3491,3725,7538,23764,51330,3383,23645,9518,114789,10769,27063,390	CDKN1A,CCN2,EDN1,HMOX1,IFRD1,CCN1,JUN,ZFP36,MAFF,TNFRSF12A,ICAM1,PPP1R15A,GDF15,SLC25A25,PLK2,ANKRD1,RND3
20_Member	GO Biological Processes	GO:0009611	response to wounding	-5.28452	-2.92445	10/691	1026,1490,1906,3162,3475,3491,3725,7538,23764,51330	CDKN1A,CCN2,EDN1,HMOX1,IFRD1,CCN1,JUN,ZFP36,MAFF,TNFRSF12A
20_Member	GO Biological Processes	GO:0042060	wound healing	-3.35333	-1.42692	7/576	1026,1906,3162,3475,3491,23764,51330	CDKN1A,EDN1,HMOX1,IFRD1,CCN1,MAFF,TNFRSF12A
20_Member	GO Biological Processes	GO:0090066	regulation of anatomical structure size	-2.84032	-1.04756	6/515	1906,3162,3383,3475,23645,51330	EDN1,HMOX1,ICAM1,IFRD1,PPP1R15A,TNFRSF12A
20_Member	GO Biological Processes	GO:0048638	regulation of developmental growth	-2.81931	-1.03423	5/350	1026,1906,3475,9518,51330	CDKN1A,EDN1,IFRD1,GDF15,TNFRSF12A
20_Member	GO Biological Processes	GO:0032535	regulation of cellular component size	-2.67335	-0.926057	5/378	1906,3383,3475,23645,51330	EDN1,ICAM1,IFRD1,PPP1R15A,TNFRSF12A
20_Member	GO Biological Processes	GO:0048589	developmental growth	-2.24475	-0.583658	6/680	1026,1906,3475,9518,51330,114789	CDKN1A,EDN1,IFRD1,GDF15,TNFRSF12A,SLC25A25
20_Member	GO Biological Processes	GO:0061041	regulation of wound healing	-2.21701	-0.560666	3/154	1026,1906,51330	CDKN1A,EDN1,TNFRSF12A
20_Member	GO Biological Processes	GO:0008361	regulation of cell size	-2.02503	-0.407488	3/181	1906,3475,51330	EDN1,IFRD1,TNFRSF12A
20_Member	GO Biological Processes	GO:1903034	regulation of response to wounding	-1.99298	-0.382297	3/186	1026,1906,51330	CDKN1A,EDN1,TNFRSF12A
20_Member	GO Biological Processes	GO:0001558	regulation of cell growth	-1.73455	-0.163633	4/421	1026,1906,3475,51330	CDKN1A,EDN1,IFRD1,TNFRSF12A
20_Member	GO Biological Processes	GO:0048588	developmental cell growth	-1.71773	-0.149136	3/236	1906,3475,51330	EDN1,IFRD1,TNFRSF12A
20_Member	GO Biological Processes	GO:0040008	regulation of growth	-1.61566	-0.0599817	5/686	1026,1906,3475,9518,51330	CDKN1A,EDN1,IFRD1,GDF15,TNFRSF12A
20_Member	GO Biological Processes	GO:0120035	regulation of plasma membrane bounded cell projection organization	-1.55265	-0.00513254	5/713	3383,3475,10769,27063,51330	ICAM1,IFRD1,PLK2,ANKRD1,TNFRSF12A
20_Member	GO Biological Processes	GO:0031344	regulation of cell projection organization	-1.53012	0	5/723	3383,3475,10769,27063,51330	ICAM1,IFRD1,PLK2,ANKRD1,TNFRSF12A
20_Member	GO Biological Processes	GO:0016049	cell growth	-1.52247	0	4/490	1026,1906,3475,51330	CDKN1A,EDN1,IFRD1,TNFRSF12A
20_Member	GO Biological Processes	GO:0022604	regulation of cell morphogenesis	-1.4867	0	4/503	390,3383,3475,51330	RND3,ICAM1,IFRD1,TNFRSF12A
20_Member	GO Biological Processes	GO:0010975	regulation of neuron projection development	-1.46261	0	4/512	3475,10769,27063,51330	IFRD1,PLK2,ANKRD1,TNFRSF12A
