# Supplementary material for: Stx2 Induces Differential Gene Expression and Disturbs Circadian Rhythm Genes in the Proximal Tubule
Source: Toxins (Basel). 2022 Jan 19;14(2):69. doi: 10.3390/toxins14020069 (PMC8874938; doi:10.3390/toxins14020069)
Supplement: Supplementary file 1 [file toxins-14-00069-s001.zip › Table S3 PBS72 normalized log2.xlsx]

## Sheet: PBS72_target_genes
	0	2	4	6	8	12	24	48	72
rownames(data)	Stx2_00_1	Stx2_00_2	Stx2_00_3	PBS_72_1	PBS_72_2	PBS_72_3	FDR(G1 < G2)	FDR(G1 > G2)	stat(G1 < G2)	stat(G1 > G2)	rank(G1 < G2)	rank(G1 > G2)	log2(G2/G1)	rank_fc	stat_RP	rank_RP
Pdk4	4.51522	5.25327	5.48776	5.81459	6.14381	5.72473	0.406302	1.00003	191.822	13177.8	7	13658	0.808961	11	191.822	14
Nfil3	3.55	3.83079	4.46682	3.86604	4.88783	5.50458	0.108486	1.02402	92.4839	4674.27	3	5019	0.803612	13	92.4839	7
Gadd45g	5.95991	6.73452	6.59514	6.03985	7.79082	7.71642	0.468225	0.988878	220.03	11535.5	9	13608	0.752508	16	220.03	17
Slc25a25	7.1467	6.49063	6.59111	7.73241	7.32791	7.06408	1.24424	0.994521	385.894	12021.2	16	13639	0.631988	37	385.894	37
Gdf15	5.85268	5.95564	6.22578	6.2764	6.49526	6.59179	2.17347	0.996293	1094.75	12233.9	120	13647	0.443117	153	1094.75	306
Egr1	5.29195	5.54956	5.86221	5.60255	6.0028	6.15825	1.81491	0.974144	1531.01	10573.1	308	13420	0.353296	382	1531.01	664
Cxcl10	5.76764	6.45902	6.04928	7.20883	5.72183	6.30516	2.11835	0.941915	1249.82	6714.16	167	9300	0.319962	553	1249.82	405
Cebpd	4.8407	4.68868	4.54273	4.57452	5.14877	5.26936	1.61683	0.937809	1772.04	8894.99	477	12528	0.306843	658	1772.04	998
Ccl20	5.30262	4.90021	5.02926	5.54563	5.1713	5.37333	1.52517	0.936025	1959.04	8837.85	628	12487	0.286053	854	1959.04	1287
Jun	5.91205	6.24991	6.25244	6.11231	6.49173	6.6317	1.47979	0.931453	2030.89	8639.95	699	12314	0.273784	1012	2030.89	1403
Cebpb	5.51336	5.55206	5.76846	5.68329	5.96575	5.98428	1.31539	0.978586	2482.52	10794.5	1196	13472	0.266478	1090	2482.52	2320
Edn1	4.38875	4.82213	4.84761	4.52916	5.1079	5.19994	1.62286	0.941741	1761.35	6714.89	469	9303	0.259504	1175	1761.35	985
Errfi1	9.67015	9.69778	9.58204	10.0592	9.80752	9.83635	1.261	0.977473	2665.22	10730.2	1441	13456	0.251035	1292	2665.22	2726
Sqstm1	10.0193	10.0451	10.0785	10.1264	10.3231	10.4169	1.25241	0.969846	2742.95	10348.8	1537	13349	0.241152	1433	2742.95	2915
Cdkn1a	5.76215	6.03316	6.11875	5.61138	6.55261	6.45112	1.6991	0.96621	1700.82	5723.98	415	7295	0.233687	1550	1700.82	873
Klf10	5.2505	5.30066	5.5849	5.65038	5.54821	5.6074	1.1956	0.964211	2940.54	10065.7	1848	13239	0.223308	1747	2940.54	3449
Gadd45b	5.65431	4.99288	5.32979	5.43922	5.56404	5.42983	1.14525	0.935833	3250.82	6990.59	2343	9838	0.152036	3822	3250.82	4323
Relb	5.24861	5.10598	5.2721	5.33246	4.93815	5.76738	1.14655	0.933122	3192.03	7133.42	2260	10107	0.137097	4510	3192.03	4171
Dusp1	7.53982	8.36392	8.16899	7.67347	8.1073	8.61949	1.59947	1.18171	1793.56	3011.44	495	1959	0.109179	5847	1793.56	1024
Fos	4.52922	4.93078	4.85768	4.55476	4.91819	5.14723	1.11095	0.962371	3453.49	5822.39	2708	7507	0.100832	6349	3453.49	4957
Hpd	8.06146	7.94312	7.45412	8.22889	7.60756	7.9121	1.15238	0.990031	3160.46	5178.12	2206	6120	0.0966167	6604	3160.46	4076
Ier3	6.76846	7.81916	6.96831	6.66545	7.40433	7.77408	1.12075	0.982669	3411.24	5347.47	2623	6480	0.0959746	6640	3411.24	4818
Junb	6.09601	5.28206	5.0816	5.9041	5.15653	5.67928	1.08172	0.969273	3760.71	5675.43	3255	7182	0.0934145	6797	3760.71	5931
Arrdc4	4.73654	4.87029	5.04757	4.90401	5.06785	4.95802	0.98757	0.927545	4715.41	7584.74	5280	10897	0.0918264	6889	4715.41	9201
Ppp1r15a	6.52928	6.04107	6.6259	6.53234	6.46611	6.45833	1.00674	0.94178	4439.53	6719.13	4683	9310	0.0868404	7212	4439.53	8268
Maff	5.11271	4.59295	5.11317	4.84875	4.9973	5.23084	1.05503	0.985222	3958.46	5318.67	3660	6410	0.0860199	7259	3958.46	6606
Txnip	8.92904	8.83021	8.70343	9.53284	8.90805	8.27164	1.30724	1.09717	2501.16	3742.54	1222	3181	0.0832807	7428	2501.16	2354
Stk17b	5.28755	5.56736	5.41669	5.29534	5.54126	5.6802	0.998445	0.938852	4602.49	6887.58	5017	9631	0.0817357	7516	4602.49	8798
Hmox1	6.44144	6.23084	6.24312	6.3728	6.46626	6.30553	0.961534	0.927028	5175.29	7746.69	6296	11151	0.0763966	7885	5175.29	10704
Tmem37	8.35753	8.90285	9.09166	8.90588	8.86295	8.78278	1.01397	0.964576	4376.03	5742.08	4537	7341	0.0665197	8572	4376.03	8041
Nfkbia	7.11459	6.9996	7.11481	7.14599	7.07829	7.18709	0.947102	0.927244	5598.59	7745.76	7204	11147	0.060791	8985	5598.59	11913
Plk3	5.2719	5.50559	5.15066	5.19967	5.49989	5.38989	0.960215	0.946076	5193.89	6552.94	6340	8976	0.0537698	9472	5193.89	10764
Zfp36	7.33261	6.59408	6.62079	7.21787	6.50202	6.97006	1.34276	1.16891	2300.13	3087.59	1001	2079	0.0474912	9933	2300.13	1941
Amacr	10.4373	10.4592	10.6043	10.6544	10.5675	10.4152	0.95336	0.940519	5427.59	6770.48	6832	9412	0.0454563	10084	5427.59	11434
Ctgf	6.97487	7.26543	7.04502	6.96455	7.14569	7.27314	0.945966	0.940963	5610.32	6756.93	7235	9384	0.0326849	11044	5610.32	11941
Cxcl1	3.21863	3.2493	3.42799	3.22371	3.35242	3.33204	0.921147	0.945168	6680.26	6565.56	9449	9007	0.004087	13353	6565.56	13593
Ddit4	6.08634	6.08261	6.30645	5.87962	5.97943	6.56267	0.972609	1.05435	4925.95	4113.55	5756	3920	-0.0178926	12229	4113.55	7154
Klf6	5.8348	5.76923	5.85237	5.85322	5.57814	5.95008	0.921478	0.973311	6637.65	5574.86	9369	6966	-0.0249922	11653	5574.86	11842
Chka	6.47609	6.77432	6.88074	6.62919	6.49166	6.93191	0.938849	0.98017	5836.03	5438.32	7721	6665	-0.0261321	11572	5438.32	11468
Cyr61	4.92844	5.21933	4.82066	4.87258	4.9991	4.98891	0.920195	0.981297	6865.16	5396	9787	6579	-0.0359479	10797	5396	11344
Tnfrsf12a	7.51111	7.52834	7.71342	7.38371	7.66072	7.56535	0.923852	0.987551	7312.18	5273.2	10505	6311	-0.047699	9919	5273.2	10988
Gem	2.72212	2.95991	3.05372	2.63741	2.94089	2.87132	0.922043	1.04168	7664.66	4271.1	11086	4236	-0.0953737	6681	4271.1	7690
Icam1	5.87901	5.78894	5.82653	5.69522	5.62912	5.85135	0.937774	1.0372	8683.23	4419.08	12283	4510	-0.106262	6004	4419.08	8207
Ankrd1	4.21929	4.28078	4.50416	3.91902	4.28953	4.43891	0.924036	1.10896	7922.31	3623.36	11448	2966	-0.118921	5345	3623.36	5506
Ccrn4l	5.78711	5.34003	5.50928	4.98257	5.38086	5.83153	0.975652	1.30081	4911.49	2220.44	5711	960	-0.14715	4065	2220.44	1778
Atf3	5.67038	5.09755	4.91747	5.15713	4.81268	5.25516	0.923598	1.22501	6518.59	2728.61	9132	1555	-0.153476	3769	2728.61	2886
Ddit3	6.46573	6.60586	6.76615	6.18319	6.73855	6.41023	0.93338	1.16644	8485.46	3114.74	12097	2119	-0.168591	3219	3114.74	3954
Ccnl1	6.97766	7.97409	7.61638	6.72839	7.57443	7.71817	1.12067	1.47714	3392.4	1604.69	2596	420	-0.182384	2785	1604.69	755
Per1	6.86017	6.51579	6.25666	6.49855	6.53433	6.04199	0.927106	1.27261	6239.71	2391.6	8584	1145	-0.185917	2673	2391.6	2127
Ifrd1	5.9794	6.76158	6.81683	6.07785	6.29193	6.57668	0.921594	1.29518	6766.95	2208.11	9599	953	-0.203783	2185	2208.11	1754
Plk2	6.83481	7.14484	7.39715	6.65948	7.18392	6.89568	0.922988	1.24995	7795.28	2555.3	11273	1335	-0.212575	1982	2555.3	2465
Bex1	4.41838	5.00558	4.9363	4.80341	4.25511	4.62536	0.924337	1.3054	7441.74	2177.22	10709	918	-0.22546	1702	2177.22	1693
Cpeb1	4.38167	4.58384	4.60145	4.44067	4.17256	4.13888	0.981033	1.30631	10906.5	2262.29	13490	994	-0.271618	1039	2262.29	1846
Rnd3	5.72175	6.19788	5.59124	5.87666	5.30603	5.31788	0.921916	1.43865	7597.85	1289.38	10984	264	-0.336771	451	1289.38	443
Clk4	5.88338	7.62008	6.85872	5.88445	6.74648	6.64551	1.09021	1.39844	3574.98	670.001	2943	58	-0.361913	345	670.001	97
Zbtb20	8.72825	8.73716	8.07449	8.90285	7.62178	7.8814	0.935715	1.37565	8559.2	1139.49	12159	208	-0.377955	291	1139.49	336
Nr1d1	7.71192	6.65262	6.65714	7.2579	6.40162	5.8468	0.995071	1.13777	4620.59	461.368	5067	28	-0.505119	83	461.368	45
Malat1	7.16708	7.42653	6.45418	6.83203	5.85008	6.19181	0.999907	0.723234	13283.8	284.496	13661	12	-0.724621	18	284.496	22
